# Supplementary material for: Single-cell transcriptomics reveals variations in monocytes and Tregs between gout flare and remission
Source: JCI Insight. 2023 Dec 8;8(23):e171417. doi: 10.1172/jci.insight.171417 (PMC10795830; doi:10.1172/jci.insight.171417)
Supplement: Supplemental tables 1-8 [file jciinsight-8-171417-s204.xlsx]

## Sheet: Supplemental Table 1
Supplemental Table 1 Percentages of monocyte subtypes between gout flare and remission by flow cytometry
Number	Sample ID	group	PBMC	SingleCells	Live	CD45+	CD11b+	Nonclassical	Nonclassical+,HLA-DQA1+	classical	Classical+,HLA-DQA1+
Specimen_001_A11_066.fcs	AG11	Acute flare	0.39	0.955	0.971	0.982	0.394	0.263	0.0714	0.389	0.0841
Specimen_001_A14_017.fcs	AG14	Acute flare	0.315	0.975	0.985	0.963	0.156	0.173	0.0598	0.308	0.191
Specimen_001_A16_057.fcs	AG16	Acute flare	0.559	0.971	0.967	0.983	0.324	0.0618	0.0804	0.0787	0.0901
Specimen_001_A21_070.fcs	AG21	Acute flare	0.574	0.982	0.868	0.956	0.271	0.275	0.031	0.0277	0.0534
Specimen_001_A23_071.fcs	AG23	Acute flare	0.161	0.96	0.891	0.961	0.272	0.424	0.0301	0.19	0.0502
Specimen_001_A24_072.fcs	AG24	Acute flare	0.207	0.964	0.897	0.929	0.284	0.182	0.0612	0.0734	0.105
Specimen_001_A33_078.fcs	AG33	Acute flare	0.164	0.962	0.923	0.94	0.277	0.382	0.103	0.114	0.105
Specimen_001_A36_080.fcs	AG36	Acute flare	0.182	0.94	0.874	0.961	0.511	0.304	0.15	0.13	0.102
Specimen_001_A40_019.fcs	AG40	Acute flare	0.558	0.979	0.974	0.991	0.456	0.273	0.0205	0.224	0.114
Specimen_001_A41_083.fcs	AG41	Acute flare	0.347	0.957	0.688	0.967	0.441	0.237	0.0984	0.0308	0.161
Specimen_001_A42_020.fcs	AG42	Acute flare	0.472	0.983	0.904	0.984	0.412	0.192	0.0313	0.0966	0.218
Specimen_001_A43_021.fcs	AG43	Acute flare	0.124	0.961	0.892	0.96	0.4	0.295	0.0325	0.0828	0.131
Specimen_001_A44_084.fcs	AG44	Acute flare	0.246	0.944	0.801	0.959	0.472	0.226	0.129	0.0581	0.158
Specimen_001_A49_087.fcs	AG49	Acute flare	0.105	0.977	0.936	0.94	0.254	0.168	0.0669	0.204	0.174
Specimen_001_A50_088.fcs	AG50	Acute flare	0.118	0.968	0.931	0.945	0.357	0.312	0.0424	0.178	0.157
Specimen_001_A53_090.fcs	AG53	Acute flare	0.096	0.948	0.945	0.93	0.458	0.363	0.0329	0.168	0.174
Specimen_001_A54_091.fcs	AG54	Acute flare	0.19	0.969	0.846	0.948	0.468	0.288	0.0765	0.107	0.0918
Specimen_001_A55_092.fcs	AG55	Acute flare	0.137	0.963	0.807	0.94	0.396	0.349	0.054	0.0632	0.144
Specimen_001_A56_093.fcs	AG56	Acute flare	0.166	0.968	0.846	0.963	0.298	0.395	0.0624	0.174	0.0573
Specimen_001_A58_095.fcs	AG58	Acute flare	0.466	0.962	0.809	0.95	0.258	0.182	0.0993	0.0627	0.148
Specimen_001_A59_096.fcs	AG59	Acute flare	0.506	0.957	0.829	0.953	0.411	0.111	0.0923	0.177	0.111
Specimen_001_G1_027.fcs	RG1	Remission	0.155	0.979	0.947	0.942	0.13	0.173	0.0385	0.272	0.247
Specimen_001_G2_028.fcs	RG2	Remission	0.26	0.971	0.728	0.949	0.146	0.144	0.0368	0.147	0.203
Specimen_001_G3_029.fcs	RG3	Remission	0.157	0.982	0.973	0.962	0.252	0.303	0.0583	0.241	0.0845
Specimen_001_G4_026.fcs	RG4	Remission	0.289	0.962	0.982	0.963	0.174	0.228	0.0443	0.243	0.213
Specimen_001_G5_031.fcs	RG5	Remission	0.223	0.975	0.892	0.938	0.207	0.379	0.102	0.129	0.286
Specimen_001_G6_030.fcs	RG6	Remission	0.301	0.973	0.934	0.987	0.386	0.386	0.029	0.108	0.247
Specimen_001_G7_032.fcs	RG7	Remission	0.317	0.981	0.858	0.986	0.249	0.453	0.0501	0.139	0.0833
Specimen_001_G9_033.fcs	RG9	Remission	0.319	0.971	0.774	0.975	0.329	0.328	0.0587	0.0891	0.155
Specimen_001_G10_045.fcs	RG10	Remission	0.237	0.971	0.899	0.91	0.411	0.439	0.0231	0.087	0.075
Specimen_001_G11_050.fcs	RG11	Remission	0.114	0.963	0.962	0.962	0.233	0.0969	0.0448	0.182	0.0873
Specimen_001_G12_034.fcs	RG12	Remission	0.233	0.959	0.808	0.958	0.251	0.103	0.0804	0.26	0.135
Specimen_001_G13_035.fcs	RG13	Remission	0.261	0.962	0.781	0.962	0.403	0.377	0.0522	0.0382	0.139
Specimen_001_G14_058.fcs	RG14	Remission	0.0808	0.936	0.818	0.902	0.367	0.401	0.0645	0.128	0.189
Specimen_001_G15_059.fcs	RG15	Remission	0.111	0.938	0.888	0.979	0.252	0.317	0.0466	0.114	0.0834
Specimen_001_G19_051.fcs	RG19	Remission	0.085	0.958	0.961	0.956	0.401	0.398	0.0389	0.336	0.115
Specimen_001_G20_060.fcs	RG20	Remission	0.236	0.974	0.794	0.927	0.319	0.188	0.0275	0.28	0.0811
Specimen_001_G21_061.fcs	RG21	Remission	0.403	0.93	0.803	0.944	0.36	0.101	0.0775	0.0933	0.0791
Specimen_001_G22_062.fcs	RG22	Remission	0.213	0.957	0.852	0.924	0.544	0.256	0.0455	0.131	0.128
Specimen_001_G23_063.fcs	RG23	Remission	0.16	0.961	0.989	0.802	0.232	0.5	0.0564	0.291	0.0978
Specimen_001_R14_022.fcs	R14	Remission	0.237	0.968	0.962	0.966	0.181	0.366	0.0381	0.251	0.125
Specimen_001_R16_054.fcs	RG16	Remission	0.561	0.967	0.985	0.979	0.294	0.277	0.0639	0.131	0.0674
Specimen_001_R42_024.fcs	RG42	Remission	0.339	0.983	0.866	0.98	0.474	0.391	0.0306	0.0615	0.117
Specimen_001_R43_025.fcs	RG43	Remission	0.325	0.982	0.98	0.944	0.31	0.162	0.0017	0.436	0.0251

## Sheet: Supplemental Table 2
Supplemental Table 2 Percentages of Treg cells between gout flare and remission by flow cytometry
Sample ID	Group	T cells (% of lymphocyte)	CD4+ T cells (% of T cells)	Th1 (% of Th cells)	Th2 (% of Th cells)	Th17 (% of Th cells)	Treg cells (% of T cells)
AG1	Acute flare	54.6	51.7	8.64	27.7	1.01	3.23
A2	Acute flare	65.9	51	28	9.08	1.26	3.39
AG4	Acute flare	73.3	79.9	38.3	13.4	1.3	2.2
AG7	Acute flare	76.6	30.5	16.5	11.7	1.51	1.1
A8	Acute flare	65.3	54.6	26.2	10.9	2.24	2.11
A9	Acute flare	54.5	65.9	13.6	21.2	2.53	2.84
A10	Acute flare	72.2	38.7	30.9	13.6	0.86	1.62
A13	Acute flare	61.7	65.8	27.5	9.35	2.6	2.62
AG12	Acute flare	75.5	43.6	41.3	8.74	0.6	2.52
AG11	Acute flare	58.3	62.7	31.6	21.4	2.28	3.71
AG14	Acute flare	61.8	62.4	26.3	20	2.42	5.66
AG16	Acute flare	83.4	55.7	30.5	5.7	0.62	2.82
AG21	Acute flare	71.6	64.6	20.7	16.6	0.9	4.79
AG23	Acute flare	74.8	47.4	24.5	13.2	1.17	3.98
AG24	Acute flare	45.2	58.5	13.8	6.47	0.54	9.32
AG33	Acute flare	59.4	57.5	15.1	11.9	0.76	5.74
AG36	Acute flare	48.8	54.7	23.7	15.4	1.75	4.77
AG40	Acute flare	65.8	52.8	11.4	19.9	0.62	3.7
AG41	Acute flare	72.2	59.4	55.5	9.28	1.14	3.76
AG42	Acute flare	64.2	58.4	7.65	24.2	1.28	5.63
AG43	Acute flare	74.7	48.3	17.6	18.5	1.39	2.9
AG44	Acute flare	75.5	51.6	20.2	16.4	1.23	3.04
AG49	Acute flare	74.9	59.6	19.1	25.7	1	3.73
AG50	Acute flare	68	52.1	8.89	42.4	0.52	4.28
A52	Acute flare	78.7	79.4	15.9	17.7	1.39	7.55
AG53	Acute flare	47.7	55.9	21.4	23.4	7.18	3
AG59	Acute flare	57.8	57.5	9.57	18.5	12.8	4.1
A1	Acute flare	75.7	58.4	9.24	28.6	18.6	2.48
AG3	Acute flare	69.4	64.2	29.5	11	4.51	3.68
A3	Acute flare	64.3	57.4	17.5	15	4.67	4.05
AG5	Acute flare	58.1	64.4	17.6	10.6	1.9	4.16
AG6	Acute flare	86.9	71	18.2	12.5	3.04	3.02
AG8	Acute flare	61.5	86.3	12.6	26	1.91	3.63
AG9	Acute flare	72.8	66.6	10.1	16.1	8.95	4.54
AG10	Acute flare	38.2	34.3	6.56	17.2	2.81	1.57
AG13	Acute flare	72.5	60	29	8.32	1.74	3.98
AG15	Acute flare	72.5	61.8	12.6	21.5	2.59	3.62
AG19	Acute flare	70.5	47.7	3.87	19.8	4.76	3.86
AG17	Acute flare	82.7	64.4	8.79	13	0.55	3.66
AG20	Acute flare	50.4	76.7	16.7	15.5	2.93	3.1
AG18	Acute flare	69.5	53	21.3	16.8	1.2	2.08
P2	Remission	79.7	57.5	22.3	9.08	1.53	3.12
G7	Remission	71.9	65.5	14.5	22	1.54	2.91
G8	Remission	68.7	51.9	22.7	11.3	1.15	2.62
G9	Remission	60.7	67.8	13.6	20.8	2.16	3.57
G10	Remission	66.4	72.6	22.3	8.6	2.78	4.8
G13	Remission	77.2	38.7	20.8	19.9	2.26	1.93
RG42	Remission	70.9	57.5	11.3	10.4	1.24	5.08
RG43	Remission	77.7	51.2	10	26.2	1.43	3.81
G52	Remission	75.7	80.1	10.7	12.3	1.53	7.37
G22	Remission	67.1	53.9	27.4	9.44	1.17	3.78
G23	Remission	44.1	57.2	8.69	13.9	3.11	6.41
R28	Remission	90.7	80.2	18	8.16	1.21	5.07
R29	Remission	59.4	66	39.7	17.7	4.57	2.88
R30	Remission	45.6	53.2	4.24	8.77	1.57	2.79
R31	Remission	22.7	85.3	14.4	18.7	1.66	9.72
RG9	Remission	58.8	68.9	17.4	25.3	2.22	5
RG11	Remission	83.8	38.3	27.6	18.8	1.23	2.5
RG14	Remission	63.8	68.8	10.8	17.5	1.31	6.64
RG39	Remission	55.8	79.2	26.2	17.6	0.99	6.17
RG1	Remission	78.1	66.3	35.2	19	1.75	10.1
RG2	Remission	73.6	70.9	30.3	19.6	1.32	11.9
RG6	Remission	57.9	57.1	15.2	24.4	1.03	5.41
RG13	Remission	66.8	40.6	14.8	29.6	0.81	2.67
RG56	Remission	60.8	75.8	16.2	18.2	1.79	6
RG32	Remission	54.4	71.4	11.2	13	6.95	4.21
RG33	Remission	86.1	53.6	22.4	14.2	3.83	5.67
RG34	Remission	73	65.8	19.8	22.3	2.38	4.94
RG35	Remission	78.9	70.9	16.9	12.1	2.37	3.65
RG36	Remission	77.6	65.6	8.33	13.6	1.76	5.65
RG37	Remission	63.9	49.4	9.18	22.3	5.42	3.44
RG38	Remission	82.3	76.4	6.64	12.6	0.25	2.69
RG49	Remission	65.5	59	16	15.9	5.53	4.42
RG40	Remission	44.8	53.8	11.3	23.8	5.21	4.7
RG41	Remission	82.1	92.4	4.98	11.9	2.05	4.4
RG44	Remission	64.5	63.7	18.2	9.04	0.98	5.77

## Sheet: Supplemental Table 3
Supplemental Table 3 A gene list associated with cytokine, inflammatory response and arachidonic acid pathway
Cytokines	Inflammatory	Arachidonic acid pathway
IL2	ABCA1	AKR1C3
IL7	ABI1	ALOX12
CSF3	ACVR1B	ALOX12B
CXCL10	ACVR2A	ALOX15
CCL2	ADGRE1	ALOX15B
CCL3	ADM	ALOX5
TNF	ADORA2B	CBR1
TFTN1	ADRM1	CBR3
IL6	AHR	CYP2B6
CCL7	APLNR	CYP2C18
IL1RN	AQP9	CYP2C19
CSF1	ATP2A2	CYP2C8
IFNG	ATP2B1	CYP2C9
IL2RA	ATP2C1	CYP2E1
IL10	AXL	CYP2J2
IL18	BDKRB1	CYP2U1
HGF	BEST1	CYP4A11
CXCL9	BST2	CYP4A22
CCL27	BTG2	CYP4F2
TGFB1	C3AR1	CYP4F3
IL1B	C5AR1	EPHX2
LTA	CALCRL	GGT1
CSF2	CCL17	GGT5
LTB	CCL2	GGT6
TNFSF13	CCL20	GGT7
IL4	CCL22	GPX1
CCL12	CCL24	GPX2
CXCL8	CCL5	GPX3
CXCL11	CCL7	GPX4
CCL4	CCR7	GPX5
CXCL1	CCRL2	GPX6
CXCL2	CD14	GPX7
CXCL3	CD40	HPGDS
CCL3L1	CD48	JMJD7-PLA2G4B
CCL8	CD55	LTA4H
CXCL16	CD69	LTC4S
IFNA1	CD70	PLA2G10
CCL5	CD82	PLA2G12A
CCL11	CDKN1A	PLA2G12B
IFNA2	CHST2	PLA2G1B
CCL20	CLEC5A	PLA2G2A
CCL4L2	CMKLR1	PLA2G2C
OSM	CSF1	PLA2G2D
TNFSF14	CSF3	PLA2G2E
SA100A12	CSF3R	PLA2G2F
FGF19	CX3CL1	PLA2G3
CXCL5	CXCL10	PLA2G4A
CCL19	CXCL11	PLA2G4B
IL18R1	CXCL6	PLA2G4E
TGFA	CXCL8	PLA2G5
IFNB1	CXCL9	PLA2G6
IL8	CXCR6	PTGDS
IL17C	CYBB	PTGES
TNFSF10	DCBLD2	PTGES2
FGF7	EBI3	PTGIS
XCL1	EDN1	PTGS1
FGF13	EIF2AK2	PTGS2
LIF	EMP3	TBXAS1
TGFB3	EREG
INHBE	F3
CERS1	FFAR2
TXLNA	FPR1
IFNW1	FZD5
IL22	GABBR1
XCL2	GCH1
CCL25	GNA15
CCL16	GNAI3
CD40LG	GP1BA
IL20	GPC3
FASLG	GPR132
TPO	GPR183
SCYL3	HAS2
PF4V1	HBEGF
TNFSF8	HIF1A
GDF15	HPN
IL1A	HRH1
VEGFA	ICAM1
GDF7	ICAM4
BMP6	ICOSLG
PDGFA	IFITM1
IL21	IFNAR1
ABCD-1	IFNGR2
ABCD-2	IL10
PDGFB	IL10RA
TNFSF4	IL12B
FAM19A1	IL15
HBEGF	IL15RA
PDGFD	IL18
IL12RB2	IL18R1
GH1	IL18RAP
VEGFB	IL1A
MIP3B	IL1B
IL27	IL1R1
PF4	IL2RB
BMP8B	IL4R
TNFSF12	IL6
IL15	IL7R
SCYL2	INHBA
SCYL1	IRAK2
TSLP	IRF1
GDF11	IRF7
SDF1B	ITGA5
INHBA	ITGB3
PPBP	ITGB8
FGF11	KCNA3
IFNG-AS1	KCNJ2
FGF22	KCNMB2
VEGFC	KIF1B
CCL18	KLF6
TNFSF11	LAMP3
IL12A	LCK
EBI3	LCP2
AMH	LDLR
IL26	LIF
IL32	LPAR1
PDGFC	LTA
FGF23	LY6E
IGF1	LYN
IL1F11	MARCO
CCL28	MEFV
CLCF1	MEP1A
TNFSF9	MET
BMP3	MMP14
IL24	MSR1
GDF10	MXD1
CXCL6	MYC
GDF9	NAMPT
IL23A	NDP
IL16	NFKB1
CD70	NFKBIA
IL5	NLRP3
FGF9	NMI
IFNL1	NMUR1
TSC1	NOD2
FGF2	NPFFR2
IL23R	OLR1
IL1G	OPRK1
SPP1	OSM
IL12RB1	OSMR
BMP4	P2RX4
IL13	P2RX7
TPAR1	P2RY2
TGFB2	PCDH7
FAM19A2	PDE4B
AGIF3	PDPN
EDA	PIK3R5
MIF	PLAUR
TNFSF13B	PROK2
BMP7	PSEN1
FGF18	PTAFR
CCL23	PTGER2
	PTGER4
	PTGIR
	PTPRE
	PVR
	RAF1
	RASGRP1
	RELA
	RGS1
	RGS16
	RHOG
	RIPK2
	RNF144B
	ROS1
	RTP4
	SCARF1
	SCN1B
	SELE
	SELENOS
	SELL
	SEMA4D
	SERPINE1
	SGMS2
	SLAMF1
	SLC11A2
	SLC1A2
	SLC28A2
	SLC31A1
	SLC31A2
	SLC4A4
	SLC7A1
	SLC7A2
	SPHK1
	SRI
	STAB1
	TACR1
	TACR3
	TAPBP
	TIMP1
	TLR1
	TLR2
	TLR3
	TNFAIP6
	TNFRSF1B
	TNFRSF9
	TNFSF10
	TNFSF15
	TNFSF9
	TPBG
	VIP

## Sheet: Supplemental Table 4
Supplemental Table 4 Plasma levels (ng/ml) of arachidonic acid metabolites from gout flare and remission.
Sample number	volume（uL）	9-HOTγE		13-HOTγE		13-HOTγEg		14_HDHA		16_HDHA		17_HDHA		11,12 diHETE		8,9 diHETE		14,15 diHETE		11_βPGF2α		15_kPGF2α		15_kPGE2		TB2		11_DTB2		12_HHTrE		14,15_diHET		11,12_diHET		8,9_diHET		12_OXoETE		5_OXoETE		12,13_DiHOME		9,10_Epome		LXB4		LXA4
		peak area	concentration	peak area	concentration	peak area	concentration	peak area	concentration	peak area	concentration	peak area	concentration	peak area	concentration	peak area	concentration	peak area	concentration	peak area	concentration	peak area	concentration	peak area	concentration	peak area	concentration	peak area	concentration	peak area	concentration	peak area	concentration	peak area	concentration	peak area	concentration	peak area	concentration	peak area	concentration	peak area	concentration	peak area	concentration	peak area	concentration	peak area	concentration
A1	500	943	0.0366694	1800	0.114991	5670	0.104965	0	0	0	0	0	0	611	0.00598864	20200	0.80295	0	0	0	0	60600	0.392392	2970	0.0543487	1920000	15.0963	63900	1.69335	2420	0.180366	10100	0.0578124	7470	0.0501858	0	0	0	0	0	0	16400	0.104304	47300	1.30166	0	0	0	0
A2	500	8230	0.3951	3360	0.265	8290	0.189465	0	0	0	0	0	0	1500	0.0181507	54700	2.68435	0	0	0	0	54200	0.433273	810	0.0182992	2120000	20.5788	15100	0.494012	3260	0.299965	11000	0.0777333	8090	0.0671002	0	0	0	0	0	0	122000	0.957926	136000	4.62051	0	0	0	0
A3	500	728	0.0326328	1870	0.137709	5390	0.115022	0	0	0	0	0	0	472	0.00533285	18900	0.866023	0	0	0	0	50400	0.376191	3660	0.0772048	1270000	11.5107	15900	0.485706	1540	0.132309	5810	0.038336	4590	0.035547	0	0	0	0	0	0	41700	0.30572	52700	1.67177	0	0	0	0
A4	500	1440	0.0642705	3830	0.280833	6300	0.133862	0	0	0	0	0	0	245	0.0027562	43300	1.97552	0	0	0	0	95600	0.710497	3140	0.0659507	876000	7.9055	16600	0.504907	1200	0.102654	6960	0.0457263	3750	0.0289167	0	0	0	0	0	0	27300	0.199286	46900	1.48138	0	0	0	0
A6	500	1600	0.0633256	4290	0.278944	4460	0.0840354	0	0	0	0	0	0	5580	0.0556658	28000	1.13282	0	0	0	0	53800	0.354566	1050	0.0195564	1020000	8.16274	2770	0.0747125	7470	0.566665	4200	0.024469	5740	0.03925	0	0	0	0	0	0	19300	0.124934	57300	1.60494	0	0	0	0
A8	500	3840	0.167777	3550	0.254818	4360	0.0906894	0	0	0	0	0	0	2730	0.0300649	20500	0.91559	0	0	0	0	55000	0.400147	2700	0.0555145	1140000	10.0712	7060	0.210213	2310	0.193446	4760	0.0306138	2810	0.0212117	0	0	0	0	0	0	123000	0.878966	81900	2.53239	0	0	0	0
A9	500	1110	0.0482946	784	0.0560392	8640	0.178961	0	0	0	0	0	0	8900	0.0976025	44100	1.96137	0	0	0	0	62100	0.449907	1470	0.0300978	607000	5.34	10800	0.320224	2000	0.166783	5900	0.0377864	2870	0.0215738	0	0	0	0	0	0	42100	0.299587	44000	1.35479	0	0	0	0
A11	500	761	0.0299288	1050	0.0678413	3360	0.062909	0	0	0	0	0	0	9440	0.0935777	46100	1.85332	0	0	0	0	40900	0.267845	2340	0.0433074	1440000	11.451	3180	0.0852288	2400	0.18091	5880	0.0340401	2440	0.0165792	0	0	0	0	0	0	28500	0.183322	46200	1.28585	0	0	0	0
A12	500	952	0.042921	1000	0.0740683	3060	0.0656784	0	0	0	0	0	0	588	0.00668198	17200	0.792696	0	0	0	0	49800	0.373867	2620	0.0555872	893000	8.14068	8510	0.261467	866	0.0748337	14600	0.0968932	10100	0.0786724	0	0	0	0	0	0	31700	0.233753	47000	1.4996	0	0	0	0
A14	500	473	0.0213562	2100	0.155769	5980	0.128538	0	0	0	0	0	0	8690	0.0988957	57700	2.66308	0	0	0	0	55800	0.41952	2100	0.0446193	1210000	11.0465	4430	0.136308	1200	0.103846	5130	0.0340948	3480	0.0271463	0	0	0	0	0	0	32200	0.237785	48900	1.56249	0	0	0	0
G1	500	936	0.0480491	1430	0.120599	5420	0.132458	0	0	0	0	0	0	2400	0.0310538	25300	1.32762	0	0	0	0	45100	0.385515	2980	0.0719891	3470000	36.0176	7020	0.245584	791	0.0778274	8770	0.0662699	8260	0.0732584	0	0	0	0	0	0	14400	0.120903	41200	1.49676	0	0	0	0
G2	500	1860	0.0916992	4880	0.39525	2680	0.0629007	0	0	0	0	0	0	8690	0.107986	43000	2.16704	0	0	0	0	20800	0.170754	3370	0.078185	2030000	20.236	9360	0.314472	900	0.0850436	9150	0.066402	7550	0.0643084	0	0	0	0	0	0	47700	0.384624	44300	1.54561	0	0	0	0
G3	500	637	0.030393	1030	0.0807367	4410	0.100171	0	0	0	0	0	0	5180	0.0622958	23500	1.14617	0	0	0	0	11500	0.0913666	1580	0.0354758	1110000	10.7086	4600	0.149571	3550	0.324645	9640	0.0677047	5010	0.0412991	0	0	0	0	0	0	31200	0.243475	46100	1.55661	0	0	0	0
G4	500	964	0.0494864	3180	0.268186	1880	0.0459447	0	0	0	0	0	0	12600	0.163033	69100	3.62604	0	0	0	0	57500	0.49151	1450	0.0350282	1000000	10.3797	19300	0.675182	1800	0.177104	11300	0.0853877	7330	0.0650102	0	0	0	0	0	0	66200	0.555818	56700	2.05986	0	0	0	0
G6	500	4070	0.245373	2430	0.240679	5420	0.155561	0	0	0	0	0	0	7640	0.116097	34700	2.13849	0	0	0	0	30900	0.310203	597	0.0169374	958000	11.6781	4220	0.17338	11600	1.34041	6780	0.0601686	5200	0.0541631	0	0	0	0	0	0	33700	0.332298	100000	4.26655	0	0	0	0
G8	500	635	0.0320162	2350	0.194654	5660	0.135857	0	0	0	0	0	0	4380	0.0556629	27600	1.4225	0	0	0	0	38700	0.32491	1720	0.04081	982000	10.0112	3100	0.106515	748	0.0722844	4140	0.0307259	6240	0.0543562	0	0	0	0	0	0	33400	0.275428	38900	1.388	0	0	0	0
G9	500	1180	0.0539827	1160	0.0871828	10100	0.21997	0	0	0	0	0	0	580	0.00668799	45200	2.11376	0	0	0	0	67100	0.511153	959	0.0206458	547000	5.05984	3250	0.101324	800	0.0701471	7320	0.0492937	5750	0.0454474	0	0	0	0	0	0	17200	0.128696	46600	1.5087	0	0	0	0
G11	500	546	0.0297989	2800	0.251053	5690	0.147838	0	0	0	0	0	0	1210	0.0166451	82200	4.58589	0	0	0	0	45500	0.413498	1530	0.0392952	1350000	14.8976	17400	0.647158	970	0.101467	7060	0.0567178	8070	0.0760937	0	0	0	0	0	0	38500	0.343663	48500	1.87324	0	0	0	0
G12	500	1580	0.0781427	1770	0.143815	4760	0.112074	0	0	0	0	0	0	2710	0.0337828	16100	0.813959	0	0	0	0	48700	0.401066	1260	0.0293253	920000	9.20016	5350	0.180318	760	0.0720429	18000	0.131042	13300	0.113645	0	0	0	0	0	0	47200	0.381802	60400	2.11404	0	0	0	0
G14	500	878	0.0458279	1960	0.16807	5720	0.142135	0	0	0	0	0	0	840	0.0110512	56800	3.0306	0	0	0	0	47500	0.412843	2230	0.0547749	1200000	12.6647	4620	0.164336	577	0.0577242	7970	0.0612353	5150	0.046442	0	0	0	0	0	0	37100	0.316719	43200	1.59575	0	0	0	0
Sample number	volume（uL）	4_HDHA		7_HDHA		8_HDHA		20_HDHA		8,9_EpETE		11,12EpETE		17,18 diHETE		18cdLTB4		20cLTB4		13,14_dPGF2α		13,14_Dpge2		13,14_dPGD2		20_HETE		12_HETE		12_HETrE		5,6_diHET		19_HETE		15_HETE		9,10_DiHOME		9_HODE		13_HODE		15LXA4		AA		PGF2α
		peak area	concentration	peak area	concentration	peak area	concentration	peak area	concentration	peak area	concentration	peak area	concentration	peak area	concentration	peak area	concentration	peak area	concentration	peak area	concentration	peak area	concentration	peak area	concentration	peak area	concentration	peak area	concentration	peak area	concentration	peak area	concentration	peak area	concentration	peak area	concentration	peak area	concentration	peak area	concentration	peak area	concentration	peak area	concentration	peak area	concentration	peak area	concentration
A1	500	0	0	0	0	0	0	0	0	0	0	0	0	438	0.101915	5470	0.105921	0	0	73900	50.1189	0	0	0	0	0	0	108000	0.990692	2730	0.079242	1020	0.0211846	0	0	2510	0.0285064	18600	0.0172835	22800	1.32629	87100	1.29027	0	0	557000	486.016	5300	0.18015
A2	500	0	0	0	0	0	0	0	0	0	0	0	0	2870	0.824444	11000	0.262968	0	0	49900	41.7804	0	0	0	0	0	0	44800	0.50735	1240	0.0444354	1540	0.0394872	0	0	2210	0.0309868	241000	0.276472	68400	4.9122	202000	3.69427	0	0	430000	463.211	6060	0.254299
A3	500	0	0	0	0	0	0	0	0	0	0	0	0	894	0.239791	3640	0.0812507	0	0	38700	30.2551	0	0	0	0	0	0	128000	1.35349	4930	0.164957	1370	0.0327998	0	0	3760	0.0492252	91100	0.0975816	22900	1.53557	97400	1.66323	0	0	479000	481.794	3690	0.144582
A4	500	0	0	0	0	0	0	0	0	0	0	0	0	1500	0.400602	1550	0.0344496	0	0	58100	45.2262	0	0	0	0	0	0	69800	0.734899	2620	0.0872873	1870	0.0445779	0	0	3430	0.0447116	42900	0.0457545	22000	1.46887	58200	0.989561	0	0	304000	304.457	1450	0.0565696
A6	500	0	0	0	0	0	0	0	0	0	0	0	0	290	0.0686799	4200	0.0827774	0	0	33400	23.0553	0	0	0	0	0	0	92200	0.860822	3040	0.0898119	1230	0.0260012	0	0	4530	0.0523642	18400	0.0174022	31100	1.84133	73900	1.11423	0	0	318000	282.417	6740	0.233177
A8	500	0	0	0	0	0	0	0	0	0	0	0	0	1030	0.269285	6140	0.13359	0	0	48500	36.958	0	0	0	0	0	0	44700	0.460715	1370	0.044681	1400	0.0326707	0	0	1810	0.0230971	297000	0.310088	42300	2.76474	121000	2.01399	0	0	327000	320.593	3050	0.116484
A9	500	0	0	0	0	0	0	0	0	0	0	0	0	962	0.250451	6680	0.144729	0	0	66800	50.6895	0	0	0	0	0	0	15000	0.153954	1110	0.0360495	1340	0.0311393	0	0	1140	0.0144863	73600	0.076521	23300	1.51651	65000	1.07736	0	0	133000	129.847	3020	0.114855
A11	500	0	0	0	0	0	0	0	0	0	0	0	0	611	0.143787	2030	0.0397562	0	0	53000	36.3535	0	0	0	0	0	0	11500	0.106691	221	0.00648782	2820	0.0592356	0	0	1350	0.0155066	36800	0.0345844	19300	1.13547	52400	0.785068	0	0	274000	241.802	3000	0.103132
A12	500	0	0	0	0	0	0	0	0	0	0	0	0	3800	1.02515	1200	0.0269412	0	0	45500	35.7775	0	0	0	0	0	0	29800	0.316936	1150	0.0387018	2710	0.0652575	0	0	3010	0.0396348	49200	0.053006	26700	1.80076	72000	1.23662	0	0	609000	616.104	1990	0.0784245
A14	500	0	0	0	0	0	0	0	0	0	0	0	0	560	0.151295	576	0.0129506	0	0	81300	64.0204	0	0	0	0	0	0	19200	0.204497	1200	0.0404431	4490	0.108277	0	0	504	0.00664615	55900	0.0603117	22700	1.53321	70400	1.21089	0	0	357000	361.689	2000	0.0789329
G1	500	0	0	0	0	0	0	0	0	0	0	0	0	838	0.25741	2930	0.0748997	0	0	58800	52.6444	0	0	0	0	0	0	80300	0.972407	3000	0.114956	3830	0.105011	0	0	2350	0.0352334	29600	0.0363101	20900	1.60497	70700	1.38261	0	0	662000	762.555	1490	0.0668592
G2	500	0	0	0	0	0	0	0	0	0	0	0	0	2790	0.823056	2080	0.0510645	0	0	68400	58.8131	0	0	0	0	0	0	12800	0.148863	1840	0.0677129	3860	0.101641	0	0	2510	0.0361413	74900	0.0882392	20700	1.52664	67200	1.2621	0	0	564000	623.929	1840	0.0792932
G3	500	0	0	0	0	0	0	0	0	0	0	0	0	1240	0.354021	3500	0.0831583	0	0	73000	60.7467	0	0	0	0	0	0	69900	0.786746	3150	0.112188	4140	0.105503	0	0	3070	0.0427809	61900	0.0705752	25700	1.83434	80400	1.46137	0	0	508000	543.878	11800	0.492132
G4	500	0	0	0	0	0	0	0	0	0	0	0	0	808	0.248195	3080	0.0787342	0	0	80000	71.625	0	0	0	0	0	0	16100	0.194966	2290	0.0877497	5730	0.157106	0	0	2390	0.0358331	99900	0.122547	29700	2.28075	77500	1.51559	0	0	617000	710.72	3010	0.135065
G6	500	0	0	0	0	0	0	0	0	0	0	0	0	2880	1.03896	11200	0.336243	0	0	182000	191.368	0	0	0	0	0	0	201000	2.85859	7360	0.331216	4600	0.148122	0	0	5120	0.0901528	36100	0.0520076	47700	4.30193	95600	2.19564	0	0	668000	903.676	2760	0.145448
G8	500	0	0	0	0	0	0	0	0	0	0	0	0	840	0.253425	3830	0.096161	0	0	112000	98.4873	0	0	0	0	0	0	15900	0.189111	462	0.0173876	5830	0.156998	0	0	1520	0.022383	48300	0.058193	18600	1.40289	65600	1.26	0	0	456000	515.9	3490	0.153811
G9	500	0	0	0	0	0	0	0	0	0	0	0	0	813	0.222554	1870	0.0426008	0	0	54500	43.4845	0	0	0	0	0	0	19200	0.207204	726	0.0247919	2470	0.0603529	0	0	2930	0.0391487	25100	0.0274393	20100	1.37557	57800	1.00733	0	0	403000	413.697	4600	0.183949
G11	500	0	0	0	0	0	0	0	0	0	0	0	0	1570	0.512719	4780	0.129909	0	0	84300	80.2417	0	0	0	0	0	0	9370	0.120634	800	0.032591	4970	0.144874	0	0	2010	0.0320391	69200	0.0902485	22000	1.79615	65200	1.35558	0	0	536000	656.411	3800	0.181283
G12	500	0	0	0	0	0	0	0	0	0	0	0	0	2670	0.79016	1840	0.0453161	0	0	41400	35.7106	0	0	0	0	0	0	21400	0.249671	970	0.03581	3540	0.0935111	0	0	1680	0.0242671	70200	0.0829651	34600	2.55988	77400	1.45829	0	0	771000	855.637	4690	0.202754
G14	500	0	0	0	0	0	0	0	0	0	0	0	0	545	0.170218	2860	0.074337	0	0	109000	99.2264	0	0	0	0	0	0	15600	0.192081	1040	0.04052	3220	0.0897677	0	0	2010	0.0306414	95700	0.119364	21000	1.63971	68300	1.35808	0	0	476000	557.502	4100	0.187062
Sample number	volume（uL）	10_HDHA		11_HDHA		13_HDHA		14,15 EpETE		17,18 EpETE		5,6 diHETE		20hLTB4		LTB4		5_HETE		PGJ2		15_DPGJ2		6_kPGF1α		14,15_EET		11,12_EET		8,9_EET		11_HETE		15_OXoETE		8_HETE		13_OXoODE		9_OXoODE		12,13_Epome		PGE2		PGD2		Resolvin D1
		peak area	concentration	peak area	concentration	peak area	concentration	peak area	concentration	peak area	concentration	peak area	concentration	peak area	concentration	peak area	concentration	peak area	concentration	peak area	concentration	peak area	concentration	peak area	concentration	peak area	concentration	peak area	concentration	peak area	concentration	peak area	concentration	peak area	concentration	peak area	concentration	peak area	concentration	peak area	concentration	peak area	concentration	peak area	concentration	peak area	concentration	peak area	concentration
A1	500	0	0	0	0	0	0	0	0	0	0	367	0.24541	3810	0.161784	5890	0.13529	1450	0.0443365	0	0	0	0	0	0	2140	0.0542007	3460	0.0238041	1590	0.0509013	0	0	0	0	2940	0.0758043	13900	0.309827	17000	0.620587	62300	1.18395	47100	0.440524	1200	0.0817714	0	0
A2	500	0	0	0	0	0	0	0	0	0	0	490	0.404517	4880	0.255826	7720	0.218919	978	0.0369188	0	0	0	0	0	0	1400	0.0437758	3180	0.0270096	878	0.034701	0	0	0	0	1020	0.0324685	22400	0.616407	48700	2.19481	148000	3.47233	43600	0.503442	1090	0.0916984	0	0
A3	500	0	0	0	0	0	0	0	0	0	0	500	0.385413	5710	0.279496	4810	0.127358	2320	0.0817734	0	0	0	0	0	0	2200	0.064231	5560	0.0440942	2120	0.0782345	0	0	0	0	1540	0.0457718	24600	0.632077	22100	0.929986	78600	1.72186	47200	0.508886	1100	0.0864059	0	0
A4	500	0	0	0	0	0	0	0	0	0	0	286	0.219507	6260	0.305099	4710	0.124174	744	0.026111	0	0	0	0	0	0	2930	0.0851758	2050	0.0161878	1470	0.054014	0	0	0	0	1400	0.0414316	20300	0.519347	17800	0.745814	50400	1.09934	67900	0.728912	997	0.0779781	0	0
A6	500	0	0	0	0	0	0	0	0	0	0	325	0.221196	3190	0.137869	6370	0.148922	1970	0.0613095	0	0	0	0	0	0	1800	0.0464014	8920	0.062461	670	0.021831	0	0	0	0	1110	0.0291298	15700	0.356182	17800	0.661365	55300	1.06964	21500	0.20467	890	0.0617274	0	0
A8	500	0	0	0	0	0	0	0	0	0	0	1060	0.796419	5760	0.274816	6980	0.180143	433	0.0148762	0	0	0	0	0	0	1800	0.051224	4020	0.0310751	1570	0.0564731	0	0	0	0	1180	0.0341852	24600	0.616098	24100	0.988509	94900	2.02638	46400	0.487614	734	0.0561987	0	0
A9	500	0	0	0	0	0	0	0	0	0	0	1000	0.748186	4580	0.2176	2360	0.0606523	324	0.0110847	0	0	0	0	0	0	943	0.0267231	1660	0.0127782	1600	0.0573107	0	0	0	0	1200	0.0346188	19400	0.483827	13000	0.530983	51300	1.0908	56800	0.594402	780	0.0594701	0	0
A11	500	0	0	0	0	0	0	0	0	0	0	528	0.357086	5630	0.241786	2120	0.0492494	473	0.0146274	0	0	0	0	0	0	900	0.023054	1930	0.0134291	600	0.0194266	0	0	0	0	317	0.00826646	18600	0.419306	19300	0.712565	45600	0.876442	44900	0.424725	800	0.0551345	0	0
A12	500	0	0	0	0	0	0	0	0	0	0	2060	1.59711	4990	0.245669	2190	0.0583226	607	0.0215191	0	0	0	0	0	0	1050	0.0308334	3090	0.0246477	1780	0.0660683	0	0	0	0	873	0.0260977	21900	0.565965	23400	0.990399	53500	1.1788	32700	0.354598	797	0.062968	0	0
A14	500	0	0	0	0	0	0	0	0	0	0	500	0.38821	10300	0.507829	3300	0.0880109	657	0.0233254	0	0	0	0	0	0	1140	0.0335248	3370	0.0269201	842	0.0312979	0	0	0	0	702	0.0210162	17200	0.445147	17500	0.741758	58400	1.28863	25000	0.271493	983	0.0777758	0	0
G1	500	0	0	0	0	0	0	0	0	0	0	1400	1.23587	7480	0.419304	1130	0.0342647	1220	0.049246	0	0	0	0	0	0	1360	0.0454724	5140	0.0466828	709	0.0299637	0	0	0	0	877	0.0298513	25900	0.762117	20300	0.978289	50200	1.25941	20500	0.253116	576	0.0518156	0	0
G2	500	0	0	0	0	0	0	0	0	0	0	1000	0.847786	7770	0.418303	2080	0.0605725	980	0.037991	0	0	0	0	0	0	1400	0.0449552	2750	0.0239867	1330	0.0539814	0	0	0	0	563	0.0184041	20400	0.576495	28500	1.31904	60600	1.46008	15900	0.188541	910	0.0786181	0	0
G3	500	0	0	0	0	0	0	0	0	0	0	1760	1.44405	7730	0.402746	2750	0.0775045	962	0.036092	0	0	0	0	0	0	955	0.0296782	6010	0.0507333	950	0.0373163	0	0	0	0	1010	0.0319529	18100	0.495023	20900	0.936143	59500	1.38741	21600	0.247882	549	0.0459024	0	0
G4	500	0	0	0	0	0	0	0	0	0	0	1030	0.909244	9620	0.539265	1900	0.0576133	1340	0.0540899	0	0	0	0	0	0	1010	0.0337699	2570	0.0233414	1000	0.0422619	0	0	0	0	1000	0.034038	28400	0.835681	27100	1.30599	59600	1.49523	33300	0.411159	3120	0.280668	0	0
G6	500	0	0	0	0	0	0	0	0	0	0	1360	1.40995	3830	0.252144	11100	0.395289	1420	0.0673166	0	0	0	0	0	0	3020	0.118587	15700	0.167462	3980	0.19754	0	0	0	0	2840	0.113529	21300	0.736079	39800	2.25256	74200	2.18619	21200	0.307415	1490	0.157415	0	0
G8	500	0	0	0	0	0	0	0	0	0	0	1160	1.00575	9470	0.521392	2340	0.0696903	531	0.021052	0	0	0	0	0	0	1500	0.0492592	2140	0.0190895	1400	0.0581119	0	0	0	0	363	0.0121355	22600	0.653157	17700	0.837783	49700	1.22463	27400	0.33228	812	0.0717433	0	0
G9	500	0	0	0	0	0	0	0	0	0	0	1400	1.10137	5670	0.283253	2370	0.0640444	864	0.0310805	0	0	0	0	0	0	1900	0.0566143	1960	0.015864	415	0.0156301	0	0	0	0	854	0.0259051	23500	0.616245	21800	0.936248	44500	0.994914	39500	0.434637	1000	0.0801681	0	0
G11	500	0	0	0	0	0	0	0	0	0	0	2710	2.54337	7580	0.451746	2990	0.0963913	340	0.0145911	0	0	0	0	0	0	1440	0.0511881	2780	0.0268433	800	0.0359449	0	0	0	0	749	0.0271046	24500	0.766454	28900	1.4807	44900	1.19758	28800	0.378056	880	0.0841624	0	0
G12	500	0	0	0	0	0	0	0	0	0	0	1200	1.02058	4520	0.244111	2320	0.0677765	1110	0.0431674	0	0	0	0	0	0	557	0.0179426	3060	0.0267755	970	0.0394951	0	0	0	0	279	0.00914935	22700	0.643531	27800	1.29074	55300	1.33662	29400	0.349732	1410	0.122202	0	0
G14	500	0	0	0	0	0	0	0	0	0	0	508	0.455967	13700	0.780862	1860	0.0573467	675	0.0277039	0	0	0	0	0	0	1650	0.0560943	2840	0.0262264	1400	0.0601595	0	0	0	0	777	0.0268913	21600	0.646252	23100	1.1319	52100	1.329	43200	0.542345	1710	0.156408	0	0
[truncated: 4 more columns]

## Sheet: Supplemental Table 5
Supplemental Table 5 Baseline characteristcs and laboratory findings of gout flare and gout remission in scRNA-seq study
Patient number	P1		P2		P3
Age, years	53		53		23
Gender	male		male		male
Height, cm	177		178		175
Weight, kg	69.5		80		85
BMI,kg/m^2	22.1839		25.2493		27.7551
Medical illness	hypertension,nephrolithiasis,gout		hypertension,nephrolithiasis,fatty liver,renal cyst,gout		gout, fatty liver
Disease stage	acute flare	remission	acute flare	remission	acute flare	remission
Dual source CT, tophi	positive		positive		positive
Duration of gout	20		20		2
Use of urate-lowering therapy at the time of their entry flare	yes		yes		yes
Use of anti-inflammatory agents, including colchicine and anti-IL1 therapy, at the time of their flare (besides steroids and NSAIDs)	No		No		No
Red blood cell count, X10^12/L, (4.30-5.80)	4.03	4.85	4.4	4.27	4.82	4.97
Haemoglobin, g/l, (130-175)	128	143	144	138	140	147
White blood cell count, X10^9/L, (3.50-9.50)	9.21	7.8	10.9	6.68	7.09	6.91
Platelet count, X10^9/L, (125-350)	338	329	179	195	310	221
Neutrophil percentage, %, (40-75)	63.9	57.1	66.3	53.9	64.1	62.4
Lymphocyte percentage, %, (20-50)	23	31.2	22.2	34.4	28.1	28.9
Monocyte percentage, %, (3-10)	8.7	6.7	9.7	8.7	5.5	6
Eosinophils percentage, %, (0.4-8)	3.5	4.5	1.5	2.4	1.9	2.4
Basophils percentage, %, (0-1)	0.9	0.5	0.3	0.6	0.4	0.3
C-reactive protein, mg/L, (<8.2)	6.97	2.43	12.4	2.59	38.82	3.95
Alanine aminotransferase, IU/L, (9-50)	16.7	14.5	39	24.5	19.9	6.8
Aspartate aminotransferase, IU/L, (15-40)	18.2	14.1	52.3	18.2	21.2	25.1
Total protein, g/L, (65-85)	76.7	72.5	78.6	71.5	81.3	76.6
Albumin, g/L(40-55)	43.3	41.1	45.8	43.2	48	49.5
Fasting Blood Glucose, mmol/L, (3.9-6.1)	4.5	4.61	5	5.3	4.7	4.8
Urea, mmol/L, (2.76-8.07)	6.25	5.9	8.11	5.4	4.19	3.54
esimate Glomerular Filtration Rate, ml/min/L, (>90)	87.94	90.23	145.951	91.41	115.684	124.454
Serum Creatine, umol/L, (57-97)	87	84	81.2	83	82	72
Uric acid, umol/L, (208-428)	486	512	335	522	533	646
Total Cholesterol, mmol/L, (<5.2)	2.95	3.76	2.68	3.33	4.66	4.8
Triglyceride, mmol/L, (<1.7)	1.93	2.59	1.97	2.92	1.19	1.3
High-Density Lipoprotein, mmol/L, (1.04-1.55)	1.16	1.1	1.2	1.7	0.69	1.01
Low-Density Lipoprotein, mmol/L, (<3.34)	0.93	2.09	0.53	1.2	3.28	3.15

## Sheet: Supplemental Table 6
Supplemental Table 6 Baseline characteristcs and laboratory findings of gout flare and gout remission in an independent validation cohort
sample ID	Group	Gender	Age, years	Height, cm	Weight, kg	BMI,kg/m^2	Red blood cell count, X10^12/L	Haemoglobin, g/l	White blood cell count, X10^9/L	Platelet count, X10^9/L	Neutrophil percentage, %	Lymphocyte percentage, %	Monocyte percentage, %	Eosinophils percentage, %	Basophils percentage, %	Alanine aminotransferase, IU/L	Urea, mmol/L	Serum Creatine, umol/L	Uric acid, umol/L
AG1	Acute flare	male	72	168	65	23.03	3.14	96	12.13	218	86.2	7.1	6.4	0.2	0.1	15.7	15.2	219	574
A2	Acute flare	male	43	175	93	30.3673	4.89	150	12.77	250	76.9	12.4	8.4	2.2	0.1	79.5	3.41	75.6	548.1
AG4	Acute flare	male	61	172	73	24.6755	4.86	150	5.99	188	56.9	33.6	5.7	2.8	1	40.3	5.8	80	564
AG7	Acute flare	male	51	175	83	27.102	5.55	178	5.53	171	57.1	32.5	7.8	2.2	0.4	24.4	5.1	102	397
A8	Acute flare	male	32	175	75	24.4898	5.23	164	5.63	205	60.9	26.9	8.9	3	0.3	34	4.9	74	630
A9	Acute flare	male	34	173	76	25.3934	5.62	173	11.15	259	74.1	20.4	5	0.3	0.2	66.7	7.68	101.9	437.4
A10	Acute flare	male	26	175	75	24.4898	5.17	163	13.32	250	78.8	15	5.6	0.5	0.1	38.2	4.73	92.9	565.3
A13	Acute flare	male	46	175	80	26.1224	5.61	164	8.12	253	69.7	17.5	6.2	6.2	0.4	14.3	5.3	91	543
AG12	Acute flare	male	55	170	65	22.4913	5.07	154	6.58	203	72.5	20.2	0.43	0.3	0.4	18.2	4.6	116	431
AG11	Acute flare	male	34	173	90	30.0712	5.41	165	16.39	351	80.1	12.5	5.1	2.1	0.2	27.4	4.43	82.7	630.8
AG14	Acute flare	male	49	173	81	27.0641	5.04	148	16.28	244	62.8	29.9	6.3	0.9	0.1	49	4.18	86.6	450.6
AG16	Acute flare	male	53	175	86	28.0816	5.17	166	8.21	212	53.1	35.9	8.9	1.9	0.2	34.5	4.64	66.7	461
AG21	Acute flare	male	34	182	90	27.1706	5.51	157	6.62	368	60.4	29.2	8.2	1.8	0.4	31	4.57	79.5	582.3
AG23	Acute flare	male	58	176	65	20.984	5.03	155	9.84	235	78.8	12.4	7.6	1	0.2	19.4	6.01	125.7	545.1
AG24	Acute flare	male	59	178	75	23.6713	5.74	139	9.22	198	63.1	27.8	8.2	0.5	0.4	9.8	4.72	69.6	452.5
AG33	Acute flare	male	43	170	65	22.4913	5.17	155	10.35	261	76	19	4	0.8	0.2	69.5	2.42	54.4	477.6
AG36	Acute flare	male	33	180	81	25	5.27	168	7.32	219	69.6	23.7	6.2	0.3	0.2	27.7	4.14	82.9	485.8
AG40	Acute flare	male	35	172	83	28.0557	5.56	164	10.35	218	65	26.8	7.7	0.4	0.1	33.2	5	89	263
AG41	Acute flare	male	54	164	74.5	27.6993	5.18	155	7.54	197	74.3	18.6	6.4	0.5	0.2	47.1	3.84	78.3	177.2
AG42	Acute flare	male	40	179	86	26.8406	4.88	151	4.84	338	54.6	37.2	4.7	2.6	0.9	27.1	4.52	74.8	414.4
AG43	Acute flare	male	56	165	68.5	25.1607	3.8	100	7.09	336	82.9	13	3.5	0.3	0.3	4	9.6	193	609
AG44	Acute flare	male	33	175	72	23.5102	5.24	153	7.08	260	58.4	33.6	5.6	2	0.4	32.3	4.55	77.4	535.9
AG49	Acute flare	male	44	172	75	25.3515	5.25	158	9.09	329	69.2	23.1	5.3	1.9	0.5	35.8	4.93	111.9	524.7
AG50	Acute flare	male	38	175	75	24.4898	4.75	154	8.77	286	71.5	22.8	4.8	0.6	0.3	24.2	5.54	108.2	474.2
A52	Acute flare	male	35	178	78	24.6181	5.02	158	11.83	290	63.6	27	7.9	1.2	0.3	25.6	4.1	64	687
AG53	Acute flare	male	42	170	75	25.9516	4.75	151	5.78	376	59.9	30.7	7.6	1.3	0.5	89.6	5.76	82.3	581.8
AG54	Acute flare	male	62	186	90	26.0146	5.3	165	8.69	186	60.9	31.7	5.5	1.7	0.2	36.5	4.09	61.7	508.3
AG55	Acute flare	male	58	182	90	27.1706	5	149	7.58	208	75.3	17.8	5.6	1.1	0.2	31.7	5.91	47.5	606.6
AG56	Acute flare	male	50	170	90	31.1419	4.5	143	6.13	216	70.5	24.3	3.7	1.3	0.2	23.1	4.33	52	528.5
AG58	Acute flare	male	34	178	85	26.8274	4.85	156	8.37	219	57.1	23.9	3.9	14.5	0.6	20.3	5.91	76.4	453.5
AG59	Acute flare	male	40	180	100	30.8642	5.22	159	10.05	270	54.8	34.5	6.4	4	0.3	88.2	5.5	70.7	540
P1	Acute flare	male	53	177	69.5	22.1839	4.03	128	9.21	338	63.9	23	8.7	3.5	0.9	16.7	6.25	87	86
P2	Acute flare	male	53	178	80	25.2493	4.4	144	10.9	179	66.3	22.2	9.7	1.5	0.3	39	8.11	81.2	335
AG3	Acute flare	male	38	172	94	31.7739	5.06	155	7.56	233	56.2	37.4	5	1.3	0.1	78	3	83	549
P3-A	Acute flare	male	23	175	85	27.7551	4.82	140	7.09	310	64.1	28.1	5.5	1.9	0.4	19.9	4.19	82	533
AG5	Acute flare	male	27	178	98	30.9304	4.96	155	8.07	275	66.9	25.3	6.4	1.1	0.3	195.8	4.74	96	798
AG6	Acute flare	male	52	170	70	24.2215	4.68	156	7.35	325	47.8	36.4	6.8	8.3	0.7	21.9	5.59	81	506
AG8	Acute flare	male	50	169	70	24.5089	4.22	115	6.96	275	57.1	28.3	8.3	6	0.3	5.9	4.26	105	628
AG9	Acute flare	male	31	173	75	25.0593	4.69	144	5.26	205	58.7	25.3	6.6	8.7	0.7	8	5.48	87	464
AG10	Acute flare	male	47	170	80	27.6817	5.4	157	7.16	268	63	26.4	8.2	2	0.4	42.4	3.68	76	302
AG13	Acute flare	male	64	170	80	27.6817	3.74	116	5.9	207	59.6	29	7.5	3.6	0.3	22.6	6.51	111	860
AG15	Acute flare	male	68	170	71	24.5675	4.93	149	5.98	288	49	37	10.5	2.8	0.7	10.8	6.18	82	546
AG19	Acute flare	male	64	170	66	22.8374	3.36	92	7.53	310	67.1	24.6	5.8	2.4	0.1	37	13.9	173	510
AG17	Acute flare	male	35	165	105	38.5675	5.31	154	8.71	415	57.8	30.3	8.4	2.6	0.9	78.7	4.4	74	723
AG20	Acute flare	male	57	176	71	22.921	4.33	134	4.37	188	56.7	33.2	8	1.6	0.5	9.3	4.7	128	391
AG18	Acute flare	male	55	168	78	27.6361	4.78	146	6.65	245	47.6	40.2	8.1	3.3	0.8	30.1	2.9	63	315
P3-R	Remission	male	23	175	85	27.7551	4.97	147	6.91	221	62.4	28.9	6	2.4	0.3	6.8	3.54	72	646
G2	Remission	male	43	175	93	30.3673	5.13	157	7.51	213	60.7	26.1	6.6	6.1	0.5	67	5.4	73	467
G7	Remission	male	77	165	82	30.12	4.38	148	5.98	167	55.9	30.8	10.4	2.2	0.7	64.1	5.9	77	363
G8	Remission	male	32	175	75	24.4898	8.01	169	8.01	233	61.5	30.2	5.6	2.4	0.3	25.1	4.2	80	454
G9	Remission	male	34	173	76	25.3934	5.4	164	6.36	223	63.9	28.8	6.5	0.5	0.3	42.5	4.7	86	469
G10	Remission	male	46	175	80	26.1224	5.46	151	7.86	237	65	24	5	5.5	0.5	24.8	4.4	78	369
G13	Remission	male	55	170	65	22.4913	5.51	164	5.97	185	56.7	36.1	5.7	1.1	0.4	24.2	6.7	129	632
RG42	Remission	male	40	179	86	26.8406	4.9	149	6.2	333	48.6	42.8	5.3	2.8	0.5	60.7	4.8	77	453
RG43	Remission	male	56	165	68.5	25.1607	4.18	112	7.47	185	75.7	18.7	5.3	0.4	0.1	5.7	14	220	596
G52	Remission	male	35	178	78	24.6181	4.68	148	8.88	263	57.6	32	8	2.1	0.3	21	3.3	62	645
G22	Remission	male	45	180	76	23.4568	5.21	159	5.97	273	59.1	35.8	4.4	0.7	0	21.9	4.67	82.6	477.3
G23	Remission	male	53	181	95	28.9979	5.36	159	5.87	229	59.8	32.2	6.6	0.9	0.5	24.6	6.7	87	732
RG28	Remission	male	33	190	95	26.3158	5.4	157	5.26	255	47	36.9	11.8	3	1.3	15.5	5.4	79	550
RG29	Remission	male	52	170	70	24.2215	4.75	153	5.23	226	62	27.2	7.1	3.1	0.6	36	5.7	93	521
RG30	Remission	male	27	168	88	31.1791	4.97	154	6.06	247	49.1	41.8	6.5	2.1	0.5	86.8	3.3	90	397
RG31	Remission	male	76	172	75	25.3515	3.25	111	5.66	157	67.9	22.8	7.4	1.4	0.5	12.5	10.4	122	486
RG9	Remission	male	71	165	80	29.3848	4.53	135	10.07	309	49.2	40.2	7	2.9	0.7	11.5	6.9	121	372
RG11	Remission	male	45	174	70	23.1206	5.13	146	5.58	309	58.6	33.4	5.7	1.7	0.6	21.5	4.6	92	403
RG14	Remission	male	55	182	86	25.963	5.04	164	7.71	212	75.9	17.2	5.8	1	0.1	22.5	4.1	104.6	583
RG15	Remission	male	68	174	85	28.08	4.16	128	5.22	234	64.9	25.1	7.5	1.9	0.6	23.6	7.4	141	446
RG39	Remission	male	54	172	80	27.0416	5.85	165	8.01	188	64.5	27.7	5.3	2.1	0.4	40.3	5.1	72	407
RG1	Remission	male	56	177	78.8	25.1524	4.63	149	7.2	175	58.4	27.1	10.4	3.3	0.8	19.3	6	74	535
RG2	Remission	male	56	178	73.4	23.1663	4.15	136	6.27	160	52.9	32.9	10.5	2.9	0.8	37	6.6	81	411
RG3	Remission	male	59	168	75	24.49	6.26	130	4.42	217	74.4	16.6	7.7	1	0.3	21	9.5	120	458
RG4	Remission	male	56	173	65	21.72	5.1	155	5.81	189	51.7	38.5	5.5	3.5	0.8	22.7	4	95	564
RG5	Remission	male	65	169	74	25.91	4.03	108	4.05	135	50.1	39.5	6.2	3.5	0.7	14.1	5.3	112	605
RG6	Remission	male	69	170	71	24.5675	5.07	154	7.22	295	52.6	36.5	8.1	2.3	0.5	25.4	5.8	92	576
RG7	Remission	male	28	178	97	30.6148	5.31	156	6.8	240	61.5	30.6	6.9	0.9	0.1	77.7	3.2	119.6	484
RG10	Remission	male	57	187	82	23.4493	5.87	161	5.03	184	55.1	33.8	8.7	1.6	0.8	25.1	7.1	99.5	244
RG12	Remission	male	64	168	55	19.49	3.63	113	4.54	221	52.2	32.8	9	5.3	0.7	29.6	23.9	176	421
RG13	Remission	male	52	168	76	26.9274	4.31	139	7.92	210	76.6	16.9	4.9	1.3	0.3	28.4	4.2	99	540
R14	Remission	male	49	173	81	27.0641	5.25	154	13.17	288	51.5	41.5	4.9	1.6	0.5	71.4	4.1	83	463.2
RG16	Remission	male	53	175	86	28.0816	5.41	171	7.44	193	51.8	41.7	4.8	1.5	0.2	17.7	4	103.2	736
RG19	Remission	male	69	170	75	25.95	3.72	105	6.92	332	67.7	19.8	8.2	3.9	0.4	9.7	8.8	137	367
RG20	Remission	male	71	165	71	26.08	4.04	124	7.39	104	69	23.1	7	0.8	0.1	34.3	7.8	122	141
RG21	Remission	male	49	181	75	22.89	4.95	151	9.5	233	67.6	22.7	6.7	2	1	23.6	5.2	92	353
RG22	Remission	male	43	170	95	32.87	5.12	150	8.88	311	66.1	24	7.4	2.2	0.3	57.8	5.7	72	586
RG23	Remission	male	65	170	71	24.5675	4.89	148	5.6	249	54.9	36	7.2	1.6	0.3	11.2	5	83	470
RG56	Remission	male	42	164	75	27.8852	4.76	148	9.57	361	59.5	25	5.6	9.2	0.7	41.2	5.9	77	389
RG32	Remission	male	44	174	76	25.1024	4.8	142	3.63	182	54.5	32	8.1	4.4	1	21.9	4.43	110	604
RG33	Remission	male	49	170	69	23.8754	5.37	167	5.8	166	64.6	1.41	7.2	3.4	0.5	27.7	3.96	65	454
RG34	Remission	male	33	175	85	27.7551	5.29	170	5.54	172	52.8	30.4	6.5	9.9	0.4	50.6	3.15	80	613
RG35	Remission	male	41	175	95	31.0204	4.71	148	5.84	206	64.9	27.2	6.1	1.4	0.4	20.3	7.8	103	517
RG36	Remission	male	34	168.5	73.5	25.8873	4.28	131	6.74	260	47.2	42.3	7.7	1.9	0.9	44.8	4.1	101	489
RG37	Remission	male	64	168	60	21.2585	3.97	119	5.81	284	60.7	27	5.2	6.2	0.9	79.7	8.2	104	516
RG38	Remission	male	65	172	68	22.9854	4.41	143	6.96	174	59	30	7.3	3.4	0.3	13.8	3.1	74	449
RG49	Remission	male	56	171	76	25.9909	4.23	140	5.01	151	50.3	35.1	11	3.2	0.4	28	4	78	456
RG40	Remission	male	39	163	56	21.0772	7.07	142	7.55	310	73.8	21.8	3.3	0.9	0.2	57.5	5.8	78	435
RG41	Remission	male	55	168	78	27.6361	4.92	147	7.53	242	62.1	27.8	6.81	2.6	0.4	35.1	5.7	94	494
RG44	Remission	male	63	176	82	26.4721	5.02	148	6.78	212	57.1	27.4	11.4	3.1	1	35.9	5	87	560

## Sheet: Supplemental Table 7
Supplemental Table 7 Baseline characteristcs and laboratory findings of gout flare and gout remission in LC-MS/MS cohort
Gender	male		male		male		male		male		male		male		male		male		male
Age, years	72		43	43	74	74	61	61	66	66	32	32	34	34	46	46	55	55	42	42
Height, cm	168		175	175	165	165	172	172	180	180	170	175	173		175		170		180	180
Weight, kg	65		93	93	80	80	73	73	80	80	73	73	76		80		65		105	105
BMI,kg/m^2	23.03		30.67	30.67	29.38	29.38	24.68	24.68	24.69	24.69	24.39	24.39	26.39		26.12		21.22		32.41	32.41
Dual source CT, tophi	positive		positive		positive		positive		positive		positive		positive		positive		positive		positive
Sample Number	A1	G1	A2	G2	A3	G3	A4	G4	A6	G6	A8	G8	A9	G9	A11	G11	A12	G12	A14	G14
Disease stage	acute flare	remission	acute flare	remission	acute flare	remission	acute flare	remission	acute flare	remission	acute flare	remission	acute flare	remission	acute flare	remission	acute flare	remission	acute flare	remission
Red blood cell count, X10^12/L, (4.30-5.80)	3.14	3.06	4.89	4.79	3.84	3.62	4.86	4.57	4.4	4.68	5.23	5.56	5.62	3.64	5.61	5.46	6.58	5.51	5.02	4.83
Haemoglobin, g/l, (130-175)	96	92	150	150	123	118	150	143.78	126	136	164	169	173	164	164	151	154	164	152	150
White blood cell count, X10^9/L, (3.50-9.50)	12.13	3.48	12.77	7.73	7.57	6.88	5.99	6.73	5.12	8.52	5.63	8.01	11.15	6.36	8.12	7.86	6.58	5.97	9.18	5.77
Platelet count, X10^9/L, (125-350)	218	256	250	228	173	152	188	237.56	341	332	205	233	259	223	253	237	203	185	340	292
Neutrophil percentage, %, (40-75)	86.2	59.2	76.9	62.6	61.2	59	56.9	54.89	46.9	59.7	60.9	61.5	74.1	63.9	69.7	65	72.5	3.38	66	59.7
Lymphocyte percentage, %, (20-50)	7.1	23.9	12.4	25.1	27.5	31.5	33.6	24.79	41	29.8	26.9	30.2	20.4	28.8	17.5	24	20.2	2.15	24.1	27.7
Monocyte percentage, %, (3-10)	6.4	10.6	8.4	6.5	10.3	7.6	5.7	6.54	8.6	6.7	8.9	5.6	5	6.5	6.2	5	6.6	0.34	9	10
Eosinophils percentage, %, (0.4-8)	0.2	5.7	2.2	5.4	0.5	1.5	2.8	2.39	2.9	3.4	3	2.4	0.3	0.5	6.2	0.43	0.3	0.07	0.8	2.1
Basophils percentage, %, (0-1)	0.1	0.6	0.1	0.4	0.5	0.4	1	0.33	0.6	0.4	0.3	0.3	0.1	0.3	0.4	0.04	0.4	0.03	0.1	0.5
C-reactive protein, mg/L, (<8.2)	211	16.5	54.64	6.84	139	3.8	3	4.94	18.4	8.72	11.63	0.9	3.97	3.64	2.67	0.74	31.02	1.18	12.88	2.13
Alanine aminotransferase, IU/L, (9-50)	15.7	42.1	79.5	73.6	59.3	25.6	40.3	35.3	19.3	11.8	34	46.3	66.7	42.5	27.4	33.4	18.2	24.2	70.1	67.5
Serum Creatine, umol/L, (57-97)	219	126	75.6	76	106	94	80	101	76	82	74.6	80	101.9	86	91	77	116	129	83.9	73
Uric acid, umol/L, (208-428)	574	463	548.1	413	671	461	564	503	491	410	507.3	454	437.4	469	543	316	431	632	508.4	555

## Sheet: Supplemental Table 8
Supplemental Table 8 Antibodies for cell staining required by flow cytometry
Celltype	Marker
Leukocyte	CD45+
Myeloid cell	CD45+CD11b+
Classical monocyte	CD45+CD11b+CD14+CD16-
Non-classical monocyte	CD45+CD11b+CD16+CD14-
HLA-DQA1+ classical monocyte	CD45+CD11b+CD14+CD16-HLA-DQA1+
HLA-DQA1+ non-classical monocyte	CD45+CD11b+CD16+CD14-HLA-DQA1+
T cells	CD45+CD3+
CD4+ T cells	CD45+CD3+CD4+
Th1 cells	CD45+CD3+CD4+CXCR5-CXCR3+CCR4-
Th2 cells	CD45+CD3+CD4+CXCR5-CXCR3-CCR4+
Th17 cells	CD45+CD3+CD4+CXCR5-CXCR3-CCR4-CCR6+
Treg cells	CD45+CD3+CD4+CD25+CD127-

## Sheet: Supplemental Table 9
Supplemental Table 9 the source for commercial antibodies
Antibody	source	catalog number
CD45-FITC	BD Pharmingen	555482
Fixable viability stain 780	BD Pharmingen	565388
CD11B-PerCP-Cy5.5	BioLegend	393106
CD14-APC	BD Pharmingen	555399
CD16-PE-Cy7	BD Pharmingen	560716
HLA-DQA1-PE	Novus	NBP3-08747PE
CD3-PerCP-Cy5.5	BD Pharmingen	560835
CD4-APC-H7	BD Pharmingen	560158
CXCR5-AF647	BD Pharmingen	558113
CXCR3-AF488	BD Pharmingen	558047
CCR4-BV421	BD Pharmingen	562579
CCR6-BV510	BD Pharmingen	563241
CD25-PE	BD Pharmingen	555432
CD127-BV421	BD Pharmingen	562436
