# Supplementary material for: Single-cell transcriptomics reveals variations in monocytes and Tregs between gout flare and remission
Source: JCI Insight. 2023 Dec 8;8(23):e171417. doi: 10.1172/jci.insight.171417 (PMC10795830; doi:10.1172/jci.insight.171417)
Supplement: Supporting data values [file jciinsight-8-171417-s205.xlsx]

## Sheet: Figure 3D
Value of Figure 3D and supplemental Figure 3C
Number	Sample ID	group	PBMC	SingleCells	Live	CD45+	CD11b+	Nonclassical	Nonclassical+,HLA-DQA1+	classical	Classical+,HLA-DQA1+
Specimen_001_A11_066.fcs	AG11	Acute flare	0.39	0.955	0.971	0.982	0.394	0.263	0.0714	0.389	0.0841
Specimen_001_A14_017.fcs	AG14	Acute flare	0.315	0.975	0.985	0.963	0.156	0.173	0.0598	0.308	0.191
Specimen_001_A16_057.fcs	AG16	Acute flare	0.559	0.971	0.967	0.983	0.324	0.0618	0.0804	0.0787	0.0901
Specimen_001_A21_070.fcs	AG21	Acute flare	0.574	0.982	0.868	0.956	0.271	0.275	0.031	0.0277	0.0534
Specimen_001_A23_071.fcs	AG23	Acute flare	0.161	0.96	0.891	0.961	0.272	0.424	0.0301	0.19	0.0502
Specimen_001_A24_072.fcs	AG24	Acute flare	0.207	0.964	0.897	0.929	0.284	0.182	0.0612	0.0734	0.105
Specimen_001_A33_078.fcs	AG33	Acute flare	0.164	0.962	0.923	0.94	0.277	0.382	0.103	0.114	0.105
Specimen_001_A36_080.fcs	AG36	Acute flare	0.182	0.94	0.874	0.961	0.511	0.304	0.15	0.13	0.102
Specimen_001_A40_019.fcs	AG40	Acute flare	0.558	0.979	0.974	0.991	0.456	0.273	0.0205	0.224	0.114
Specimen_001_A41_083.fcs	AG41	Acute flare	0.347	0.957	0.688	0.967	0.441	0.237	0.0984	0.0308	0.161
Specimen_001_A42_020.fcs	AG42	Acute flare	0.472	0.983	0.904	0.984	0.412	0.192	0.0313	0.0966	0.218
Specimen_001_A43_021.fcs	AG43	Acute flare	0.124	0.961	0.892	0.96	0.4	0.295	0.0325	0.0828	0.131
Specimen_001_A44_084.fcs	AG44	Acute flare	0.246	0.944	0.801	0.959	0.472	0.226	0.129	0.0581	0.158
Specimen_001_A49_087.fcs	AG49	Acute flare	0.105	0.977	0.936	0.94	0.254	0.168	0.0669	0.204	0.174
Specimen_001_A50_088.fcs	AG50	Acute flare	0.118	0.968	0.931	0.945	0.357	0.312	0.0424	0.178	0.157
Specimen_001_A53_090.fcs	AG53	Acute flare	0.096	0.948	0.945	0.93	0.458	0.363	0.0329	0.168	0.174
Specimen_001_A54_091.fcs	AG54	Acute flare	0.19	0.969	0.846	0.948	0.468	0.288	0.0765	0.107	0.0918
Specimen_001_A55_092.fcs	AG55	Acute flare	0.137	0.963	0.807	0.94	0.396	0.349	0.054	0.0632	0.144
Specimen_001_A56_093.fcs	AG56	Acute flare	0.166	0.968	0.846	0.963	0.298	0.395	0.0624	0.174	0.0573
Specimen_001_A58_095.fcs	AG58	Acute flare	0.466	0.962	0.809	0.95	0.258	0.182	0.0993	0.0627	0.148
Specimen_001_A59_096.fcs	AG59	Acute flare	0.506	0.957	0.829	0.953	0.411	0.111	0.0923	0.177	0.111
Specimen_001_G1_027.fcs	RG1	Remission	0.155	0.979	0.947	0.942	0.13	0.173	0.0385	0.272	0.247
Specimen_001_G2_028.fcs	RG2	Remission	0.26	0.971	0.728	0.949	0.146	0.144	0.0368	0.147	0.203
Specimen_001_G3_029.fcs	RG3	Remission	0.157	0.982	0.973	0.962	0.252	0.303	0.0583	0.241	0.0845
Specimen_001_G4_026.fcs	RG4	Remission	0.289	0.962	0.982	0.963	0.174	0.228	0.0443	0.243	0.213
Specimen_001_G5_031.fcs	RG5	Remission	0.223	0.975	0.892	0.938	0.207	0.379	0.102	0.129	0.286
Specimen_001_G6_030.fcs	RG6	Remission	0.301	0.973	0.934	0.987	0.386	0.386	0.029	0.108	0.247
Specimen_001_G7_032.fcs	RG7	Remission	0.317	0.981	0.858	0.986	0.249	0.453	0.0501	0.139	0.0833
Specimen_001_G9_033.fcs	RG9	Remission	0.319	0.971	0.774	0.975	0.329	0.328	0.0587	0.0891	0.155
Specimen_001_G10_045.fcs	RG10	Remission	0.237	0.971	0.899	0.91	0.411	0.439	0.0231	0.087	0.075
Specimen_001_G11_050.fcs	RG11	Remission	0.114	0.963	0.962	0.962	0.233	0.0969	0.0448	0.182	0.0873
Specimen_001_G12_034.fcs	RG12	Remission	0.233	0.959	0.808	0.958	0.251	0.103	0.0804	0.26	0.135
Specimen_001_G13_035.fcs	RG13	Remission	0.261	0.962	0.781	0.962	0.403	0.377	0.0522	0.0382	0.139
Specimen_001_G14_058.fcs	RG14	Remission	0.0808	0.936	0.818	0.902	0.367	0.401	0.0645	0.128	0.189
Specimen_001_G15_059.fcs	RG15	Remission	0.111	0.938	0.888	0.979	0.252	0.317	0.0466	0.114	0.0834
Specimen_001_G19_051.fcs	RG19	Remission	0.085	0.958	0.961	0.956	0.401	0.398	0.0389	0.336	0.115
Specimen_001_G20_060.fcs	RG20	Remission	0.236	0.974	0.794	0.927	0.319	0.188	0.0275	0.28	0.0811
Specimen_001_G21_061.fcs	RG21	Remission	0.403	0.93	0.803	0.944	0.36	0.101	0.0775	0.0933	0.0791
Specimen_001_G22_062.fcs	RG22	Remission	0.213	0.957	0.852	0.924	0.544	0.256	0.0455	0.131	0.128
Specimen_001_G23_063.fcs	RG23	Remission	0.16	0.961	0.989	0.802	0.232	0.5	0.0564	0.291	0.0978
Specimen_001_R14_022.fcs	R14	Remission	0.237	0.968	0.962	0.966	0.181	0.366	0.0381	0.251	0.125
Specimen_001_R16_054.fcs	RG16	Remission	0.561	0.967	0.985	0.979	0.294	0.277	0.0639	0.131	0.0674
Specimen_001_R42_024.fcs	RG42	Remission	0.339	0.983	0.866	0.98	0.474	0.391	0.0306	0.0615	0.117
Specimen_001_R43_025.fcs	RG43	Remission	0.325	0.982	0.98	0.944	0.31	0.162	0.0017	0.436	0.0251

## Sheet: Figure 4F
Value of Figure 4F
Sample ID	Group	T cells (% of lymphocyte)	CD4+ T cells (% of T cells)	Th1 (% of Th cells)	Th2 (% of Th cells)	Th17 (% of Th cells)	Treg cells (% of T cells)
AG1	Acute flare	54.6	51.7	8.64	27.7	1.01	3.23
A2	Acute flare	65.9	51	28	9.08	1.26	3.39
AG4	Acute flare	73.3	79.9	38.3	13.4	1.3	2.2
AG7	Acute flare	76.6	30.5	16.5	11.7	1.51	1.1
A8	Acute flare	65.3	54.6	26.2	10.9	2.24	2.11
A9	Acute flare	54.5	65.9	13.6	21.2	2.53	2.84
A10	Acute flare	72.2	38.7	30.9	13.6	0.86	1.62
A13	Acute flare	61.7	65.8	27.5	9.35	2.6	2.62
AG12	Acute flare	75.5	43.6	41.3	8.74	0.6	2.52
AG11	Acute flare	58.3	62.7	31.6	21.4	2.28	3.71
AG14	Acute flare	61.8	62.4	26.3	20	2.42	5.66
AG16	Acute flare	83.4	55.7	30.5	5.7	0.62	2.82
AG21	Acute flare	71.6	64.6	20.7	16.6	0.9	4.79
AG23	Acute flare	74.8	47.4	24.5	13.2	1.17	3.98
AG24	Acute flare	45.2	58.5	13.8	6.47	0.54	9.32
AG33	Acute flare	59.4	57.5	15.1	11.9	0.76	5.74
AG36	Acute flare	48.8	54.7	23.7	15.4	1.75	4.77
AG40	Acute flare	65.8	52.8	11.4	19.9	0.62	3.7
AG41	Acute flare	72.2	59.4	55.5	9.28	1.14	3.76
AG42	Acute flare	64.2	58.4	7.65	24.2	1.28	5.63
AG43	Acute flare	74.7	48.3	17.6	18.5	1.39	2.9
AG44	Acute flare	75.5	51.6	20.2	16.4	1.23	3.04
AG49	Acute flare	74.9	59.6	19.1	25.7	1	3.73
AG50	Acute flare	68	52.1	8.89	42.4	0.52	4.28
A52	Acute flare	78.7	79.4	15.9	17.7	1.39	7.55
AG53	Acute flare	47.7	55.9	21.4	23.4	7.18	3
AG59	Acute flare	57.8	57.5	9.57	18.5	12.8	4.1
A1	Acute flare	75.7	58.4	9.24	28.6	18.6	2.48
AG3	Acute flare	69.4	64.2	29.5	11	4.51	3.68
A3	Acute flare	64.3	57.4	17.5	15	4.67	4.05
AG5	Acute flare	58.1	64.4	17.6	10.6	1.9	4.16
AG6	Acute flare	86.9	71	18.2	12.5	3.04	3.02
AG8	Acute flare	61.5	86.3	12.6	26	1.91	3.63
AG9	Acute flare	72.8	66.6	10.1	16.1	8.95	4.54
AG10	Acute flare	38.2	34.3	6.56	17.2	2.81	1.57
AG13	Acute flare	72.5	60	29	8.32	1.74	3.98
AG15	Acute flare	72.5	61.8	12.6	21.5	2.59	3.62
AG19	Acute flare	70.5	47.7	3.87	19.8	4.76	3.86
AG17	Acute flare	82.7	64.4	8.79	13	0.55	3.66
AG20	Acute flare	50.4	76.7	16.7	15.5	2.93	3.1
AG18	Acute flare	69.5	53	21.3	16.8	1.2	2.08
P2	Remission	79.7	57.5	22.3	9.08	1.53	3.12
G7	Remission	71.9	65.5	14.5	22	1.54	2.91
G8	Remission	68.7	51.9	22.7	11.3	1.15	2.62
G9	Remission	60.7	67.8	13.6	20.8	2.16	3.57
G10	Remission	66.4	72.6	22.3	8.6	2.78	4.8
G13	Remission	77.2	38.7	20.8	19.9	2.26	1.93
RG42	Remission	70.9	57.5	11.3	10.4	1.24	5.08
RG43	Remission	77.7	51.2	10	26.2	1.43	3.81
G52	Remission	75.7	80.1	10.7	12.3	1.53	7.37
G22	Remission	67.1	53.9	27.4	9.44	1.17	3.78
G23	Remission	44.1	57.2	8.69	13.9	3.11	6.41
R28	Remission	90.7	80.2	18	8.16	1.21	5.07
R29	Remission	59.4	66	39.7	17.7	4.57	2.88
R30	Remission	45.6	53.2	4.24	8.77	1.57	2.79
R31	Remission	22.7	85.3	14.4	18.7	1.66	9.72
RG9	Remission	58.8	68.9	17.4	25.3	2.22	5
RG11	Remission	83.8	38.3	27.6	18.8	1.23	2.5
RG14	Remission	63.8	68.8	10.8	17.5	1.31	6.64
RG39	Remission	55.8	79.2	26.2	17.6	0.99	6.17
RG1	Remission	78.1	66.3	35.2	19	1.75	10.1
RG2	Remission	73.6	70.9	30.3	19.6	1.32	11.9
RG6	Remission	57.9	57.1	15.2	24.4	1.03	5.41
RG13	Remission	66.8	40.6	14.8	29.6	0.81	2.67
RG56	Remission	60.8	75.8	16.2	18.2	1.79	6
RG32	Remission	54.4	71.4	11.2	13	6.95	4.21
RG33	Remission	86.1	53.6	22.4	14.2	3.83	5.67
RG34	Remission	73	65.8	19.8	22.3	2.38	4.94
RG35	Remission	78.9	70.9	16.9	12.1	2.37	3.65
RG36	Remission	77.6	65.6	8.33	13.6	1.76	5.65
RG37	Remission	63.9	49.4	9.18	22.3	5.42	3.44
RG38	Remission	82.3	76.4	6.64	12.6	0.25	2.69
RG49	Remission	65.5	59	16	15.9	5.53	4.42
RG40	Remission	44.8	53.8	11.3	23.8	5.21	4.7
RG41	Remission	82.1	92.4	4.98	11.9	2.05	4.4
RG44	Remission	64.5	63.7	18.2	9.04	0.98	5.77

## Sheet: Figure 4G
Value of Figure 4G
	Acute flare (N=4)				Remission (N=4)
Teff:Treg=1:0	2.79	2.71	2.78	2.21	2.1	2	1.74	1.94
Teff:Treg=8:1	2.78	2.7	2.78	2.21	1.94	1.69	1.81	1.81
Teff:Treg=4:1	2.76	2.52	2.76	2.04	2.27	1.74	1.92	1.97
Teff:Treg=2:1	2.73	2.62	2.73	1.95	2.28	1.94	1.88	2.03
Teff:Treg=1:1	2.69	2.49	2.68	1.69	2.39	1.98	1.69	2

## Sheet: Figure 4H
Value of Figure 4H
Treg-IFNγ	Acute flare (N=4)	Remission (N=4)
	531.852	370.53
	573.787	304.872
	447.554	473.656
	376.67	332.018
Treg-IL-10	Acute flare (N=4)	Remission (N=4)
	11.3187	1.8775
	1.34108	1.1265
	1.07286	2.03843
	4.6701	1.71658

## Sheet: Figure 4I
Value of Figure 4I
IFNγ	Acute flare (N=4)				Remission (N=4)
Teff:Treg=1:0	1490.8	1145.47	1514.76	1742.17	1588.36	1421.23	1510.48	1212.66
Teff:Treg=8:1	1517.33	1199.82	1517.76	1962.88	1513.48	1417.12	1492.94	1210.94
Teff:Treg=4:1	1504.49	881.883	1367.56	1227.43	1578.52	1409.29	1463.84	1138.2
Teff:Treg=2:1	1535.73	1178.42	1521.18	1852.53	1560.98	1403.53	1344.03	1063.32
Teff:Treg=1:1	1514.76	1044.06	1310.22	1504.97	1534.44	1406	1267.86	872.896
IL-10	Acute flare (N=4)				Remission (N=4)
Teff:Treg=1:0	169.995	136.361	187.643	156.654	193.705	175.144	195.851	155.565
Teff:Treg=8:1	156.048	140.008	187.643	173.457	188.233	183.03	186.141	168.117
Teff:Treg=4:1	169.78	117.049	190.915	145.568	198.962	153.312	195.69	137.916
Teff:Treg=2:1	173.803	153.043	195.368	183.456	187.482	143.066	191.076	172.891
Teff:Treg=1:1	106.75	65.069	0.965574	23.456	135.288	80.7864	151.273	67.5365

## Sheet: Figure 6E
Value of Figure 6E and supplemental Figure 10E
Sample number	volume（uL）	9-HOTγE		13-HOTγE		13-HOTγEg		4_HDHA		7_HDHA		8_HDHA		10_HDHA		11_HDHA		13_HDHA		14_HDHA		16_HDHA		17_HDHA		20_HDHA		8,9_EpETE		11,12EpETE		14,15 EpETE		17,18 EpETE		5,6 diHETE		11,12 diHETE		8,9 diHETE		14,15 diHETE		17,18 diHETE		18cdLTB4		20cLTB4
		peak area	concentration（ng/mL）	peak area	concentration（ng/mL）	peak area	concentration（ng/mL）	peak area	concentration（ng/mL）	peak area	concentration（ng/mL）	peak area	concentration（ng/mL）	peak area	concentration（ng/mL）	peak area	concentration（ng/mL）	peak area	concentration（ng/mL）	peak area	concentration（ng/mL）	peak area	concentration（ng/mL）	peak area	concentration（ng/mL）	peak area	concentration（ng/mL）	peak area	concentration（ng/mL）	peak area	concentration（ng/mL）	peak area	concentration（ng/mL）	peak area	concentration（ng/mL）	peak area	concentration（ng/mL）	peak area	concentration（ng/mL）	peak area	concentration（ng/mL）	peak area	concentration（ng/mL）	peak area	concentration（ng/mL）	peak area	concentration（ng/mL）	peak area	concentration（ng/mL）
A1	500	943	0.0366694	1800	0.114991	5670	0.104965	0	0	0	0	0	0	0	0	0	0	0	0	0	0	0	0	0	0	0	0	0	0	0	0	0	0	0	0	367	0.24541	611	0.00598864	20200	0.80295	0	0	438	0.101915	5470	0.105921	0	0
A2	500	8230	0.3951	3360	0.265	8290	0.189465	0	0	0	0	0	0	0	0	0	0	0	0	0	0	0	0	0	0	0	0	0	0	0	0	0	0	0	0	490	0.404517	1500	0.0181507	54700	2.68435	0	0	2870	0.824444	11000	0.262968	0	0
A3	500	728	0.0326328	1870	0.137709	5390	0.115022	0	0	0	0	0	0	0	0	0	0	0	0	0	0	0	0	0	0	0	0	0	0	0	0	0	0	0	0	500	0.385413	472	0.00533285	18900	0.866023	0	0	894	0.239791	3640	0.0812507	0	0
A4	500	1440	0.0642705	3830	0.280833	6300	0.133862	0	0	0	0	0	0	0	0	0	0	0	0	0	0	0	0	0	0	0	0	0	0	0	0	0	0	0	0	286	0.219507	245	0.0027562	43300	1.97552	0	0	1500	0.400602	1550	0.0344496	0	0
A6	500	1600	0.0633256	4290	0.278944	4460	0.0840354	0	0	0	0	0	0	0	0	0	0	0	0	0	0	0	0	0	0	0	0	0	0	0	0	0	0	0	0	325	0.221196	5580	0.0556658	28000	1.13282	0	0	290	0.0686799	4200	0.0827774	0	0
A8	500	3840	0.167777	3550	0.254818	4360	0.0906894	0	0	0	0	0	0	0	0	0	0	0	0	0	0	0	0	0	0	0	0	0	0	0	0	0	0	0	0	1060	0.796419	2730	0.0300649	20500	0.91559	0	0	1030	0.269285	6140	0.13359	0	0
A9	500	1110	0.0482946	784	0.0560392	8640	0.178961	0	0	0	0	0	0	0	0	0	0	0	0	0	0	0	0	0	0	0	0	0	0	0	0	0	0	0	0	1000	0.748186	8900	0.0976025	44100	1.96137	0	0	962	0.250451	6680	0.144729	0	0
A11	500	761	0.0299288	1050	0.0678413	3360	0.062909	0	0	0	0	0	0	0	0	0	0	0	0	0	0	0	0	0	0	0	0	0	0	0	0	0	0	0	0	528	0.357086	9440	0.0935777	46100	1.85332	0	0	611	0.143787	2030	0.0397562	0	0
A12	500	952	0.042921	1000	0.0740683	3060	0.0656784	0	0	0	0	0	0	0	0	0	0	0	0	0	0	0	0	0	0	0	0	0	0	0	0	0	0	0	0	2060	1.59711	588	0.00668198	17200	0.792696	0	0	3800	1.02515	1200	0.0269412	0	0
A14	500	473	0.0213562	2100	0.155769	5980	0.128538	0	0	0	0	0	0	0	0	0	0	0	0	0	0	0	0	0	0	0	0	0	0	0	0	0	0	0	0	500	0.38821	8690	0.0988957	57700	2.66308	0	0	560	0.151295	576	0.0129506	0	0
G1	500	936	0.0480491	1430	0.120599	5420	0.132458	0	0	0	0	0	0	0	0	0	0	0	0	0	0	0	0	0	0	0	0	0	0	0	0	0	0	0	0	1400	1.23587	2400	0.0310538	25300	1.32762	0	0	838	0.25741	2930	0.0748997	0	0
G2	500	1860	0.0916992	4880	0.39525	2680	0.0629007	0	0	0	0	0	0	0	0	0	0	0	0	0	0	0	0	0	0	0	0	0	0	0	0	0	0	0	0	1000	0.847786	8690	0.107986	43000	2.16704	0	0	2790	0.823056	2080	0.0510645	0	0
G3	500	637	0.030393	1030	0.0807367	4410	0.100171	0	0	0	0	0	0	0	0	0	0	0	0	0	0	0	0	0	0	0	0	0	0	0	0	0	0	0	0	1760	1.44405	5180	0.0622958	23500	1.14617	0	0	1240	0.354021	3500	0.0831583	0	0
G4	500	964	0.0494864	3180	0.268186	1880	0.0459447	0	0	0	0	0	0	0	0	0	0	0	0	0	0	0	0	0	0	0	0	0	0	0	0	0	0	0	0	1030	0.909244	12600	0.163033	69100	3.62604	0	0	808	0.248195	3080	0.0787342	0	0
G6	500	4070	0.245373	2430	0.240679	5420	0.155561	0	0	0	0	0	0	0	0	0	0	0	0	0	0	0	0	0	0	0	0	0	0	0	0	0	0	0	0	1360	1.40995	7640	0.116097	34700	2.13849	0	0	2880	1.03896	11200	0.336243	0	0
G8	500	635	0.0320162	2350	0.194654	5660	0.135857	0	0	0	0	0	0	0	0	0	0	0	0	0	0	0	0	0	0	0	0	0	0	0	0	0	0	0	0	1160	1.00575	4380	0.0556629	27600	1.4225	0	0	840	0.253425	3830	0.096161	0	0
G9	500	1180	0.0539827	1160	0.0871828	10100	0.21997	0	0	0	0	0	0	0	0	0	0	0	0	0	0	0	0	0	0	0	0	0	0	0	0	0	0	0	0	1400	1.10137	580	0.00668799	45200	2.11376	0	0	813	0.222554	1870	0.0426008	0	0
G11	500	546	0.0297989	2800	0.251053	5690	0.147838	0	0	0	0	0	0	0	0	0	0	0	0	0	0	0	0	0	0	0	0	0	0	0	0	0	0	0	0	2710	2.54337	1210	0.0166451	82200	4.58589	0	0	1570	0.512719	4780	0.129909	0	0
G12	500	1580	0.0781427	1770	0.143815	4760	0.112074	0	0	0	0	0	0	0	0	0	0	0	0	0	0	0	0	0	0	0	0	0	0	0	0	0	0	0	0	1200	1.02058	2710	0.0337828	16100	0.813959	0	0	2670	0.79016	1840	0.0453161	0	0
G14	500	878	0.0458279	1960	0.16807	5720	0.142135	0	0	0	0	0	0	0	0	0	0	0	0	0	0	0	0	0	0	0	0	0	0	0	0	0	0	0	0	508	0.455967	840	0.0110512	56800	3.0306	0	0	545	0.170218	2860	0.074337	0	0
[truncated: 106 more columns]

## Sheet: Figure 11
Value of supplemental Figure 11
Sample ID	Group	T cells (% of lymphocyte)	CD4+ T cells (% of T cells)	Treg cells (% of T cells)	Th17 (% of Th cells)
NC0	Normal control	57.000	40.800	3.950	1.780
NC1-1	Normal control	62.000	43.100	3.600	1.130
NC2-1	Normal control	61.300	57.900	3.820	2.840
NC3-1	Normal control	64.500	49.000	5.050	1.430
NC4-1	Normal control	71.300	43.300	4.950	0.980
NC5-1	Normal control	58.300	31.200	3.570	1.300
NC6-1	Normal control	63.500	59.200	6.220	1.140
NC7-1	Normal control	69.700	52.900	4.380	0.660
NC8-1	Normal control	65.200	46.800	5.210	1.180
NC9-1	Normal control	70.800	50.200	4.110	1.780
NC10-1	Normal control	69.200	64.900	4.590	2.600
NC11-1	Normal control	68.000	47.100	4.400	2.540
NC12-1	Normal control	63.500	66.900	4.940	1.150
NC13-1	Normal control	73.900	33.100	2.630	2.640
NC14-1	Normal control	62.800	62.100	7.150	2.260
NC15-1	Normal control	72.100	53.700	3.460	0.700
NC16-1	Normal control	38.100	60.200	6.490	1.170
NC17-1	Normal control	70.500	57.100	5.370	0.880
NC18-1	Normal control	68.100	82.800	7.400	1.020
NC19-1	Normal control	69.900	48.100	4.680	0.740
NC20-1	Normal control	81.900	62.600	4.750	0.430
NC21-1	Normal control	63.400	51.000	5.150	0.500
NC22-1	Normal control	64.300	52.100	4.370	0.450
NC23-1	Normal control	36.200	40.700	5.160	0.870
NC24-1	Normal control	69.400	35.800	4.780	0.640
NC25-1	Normal control	46.900	50.400	4.720	1.980
NC26-1	Normal control	49.400	44.900	5.040	0.820
NC27-1	Normal control	59.300	56.200	6.360	1.590
NC28-1	Normal control	71.300	46.400	6.220	1.300
NC29-1	Normal control	53.700	65.200	6.840	0.560
NC30-1	Normal control	53.500	46.400	5.860	0.550
NC31-1	Normal control	70.300	63.100	3.770	0.930
NC32-1	Normal control	58.700	52.700	6.340	0.750
NC33-1	Normal control	78.500	46.200	3.980	2.930
NC34-1	Normal control	70.700	65.400	5.630	0.670
NC35-1	Normal control	62.100	53.200	6.010	0.470
NC36-1	Normal control	57.000	42.200	5.780	0.280
NC37-1	Normal control	35.500	55.000	6.770	0.530
NC38-1	Normal control	54.300	29.900	2.370	0.800
NC39-1	Normal control	30.700	68.600	10.800	0.650
NC40-1	Normal control	62.800	57.800	6.520	0.740
NC41-1	Normal control	72.300	69.800	12.100	0.370
NC42-1	Normal control	73.300	25.600	3.270	0.630
NC43-1	Normal control	48.800	51.000	5.810	1.280
NC44-1	Normal control	72.500	46.100	6.300	0.780
NC45-1	Normal control	84.200	49.300	4.820	0.570
NC46-1	Normal control	64.600	48.900	4.620	1.400
NC47-1	Normal control	61.800	48.700	3.650	0.960
NC48-1	Normal control	44.500	58.800	4.790	0.740
NC49-1	Normal control	61.200	46.700	3.970	1.910
NC50-1	Normal control	80.600	53.600	4.080	4.840
NC51-1	Normal control	81.300	45.800	4.190	3.120
NC52-1	Normal control	67.500	65.300	6.040	0.160
NC53-1	Normal control	56.400	32.900	2.390	0.420
NC54-1	Normal control	63.600	59.100	4.550	0.680
NC55-1	Normal control	50.800	68.000	7.180	0.660
NC56-1	Normal control	71.700	29.700	2.470	0.530
NC57-1	Normal control	61.500	62.600	9.120	0.480
NC58-1	Normal control	59.500	61.100	6.300	0.460
NC59-1	Normal control	62.100	73.300	7.490	2.160
NC60-1	Normal control	60.900	48.200	4.280	0.240
NC61-1	Normal control	62.200	61.400	4.170	0.400
NC62-1	Normal control	57.900	28.100	3.340	0.740
NC63-1	Normal control	53.200	47.600	4.890	0.520
NC64-1	Normal control	68.300	53.100	3.770	0.400
NC65-1	Normal control	58.100	65.200	6.540	0.760
NC66-1	Normal control	60.200	59.900	5.380	1.750
NC67-1	Normal control	63.400	55.900	6.210	0.560
NC68-1	Normal control	69.100	45.800	6.740	0.960
NC69-1	Normal control	69.800	45.700	5.350	0.540
NC70-1	Normal control	73.100	45.100	4.750	0.790
NC71-1	Normal control	50.800	40.800	6.170	0.530
NC72-1	Normal control	50.700	53.800	5.530	1.090
NC73-1	Normal control	58.400	48.200	8.050	0.660
NC74-1	Normal control	57.200	61.100	7.740	0.930
NC75-1	Normal control	48.700	54.000	7.340	1.400
NC76-1	Normal control	65.700	53.900	7.390	1.550
NC77-1	Normal control	41.400	58.900	6.210	1.090
NC78-1	Normal control	58.900	67.600	8.230	0.610
NC79-1	Normal control	56.800	39.900	5.600	0.520
NC80-1	Normal control	69.600	59.700	7.820	1.750
NC81-1	Normal control	57.000	56.300	5.550	1.140
NC82-1	Normal control	51.100	52.000	6.070	0.550
NC83-1	Normal control	47.500	35.900	5.510	1.840
NC84-1	Normal control	63.000	52.700	7.760	0.510
NC85-1	Normal control	69.100	53.900	6.220	0.420
NC86-1	Normal control	53.900	48.200	5.450	1.960
NC87-1	Normal control	65.000	38.200	5.500	0.350
NC88-1	Normal control	57.000	65.800	8.530	0.890
NC89-1	Normal control	45.300	63.900	11.700	0.850
NC90-1	Normal control	50.900	61.200	7.860	0.380
NC91-1	Normal control	67.300	57.300	6.620	0.900
NC92-1	Normal control	42.500	61.500	6.120	1.740
NC93-1	Normal control	59.900	61.900	6.270	0.860
NC94-1	Normal control	64.200	48.800	5.870	0.640
NC95-1	Normal control	56.700	53.800	5.680	1.280
NC96-1	Normal control	65.800	60.500	5.970	0.550
NC97-1	Normal control	72.900	48.700	4.800	0.580
NC98-1	Normal control	49.200	60.400	3.720	1.720
NC99-1	Normal control	50.800	51.200	3.720	1.830
NC100-1	Normal control	63.100	85.400	6.910	0.710
NC101-1	Normal control	55.900	62.000	8.110	1.220
NC102-1	Normal control	74.300	43.100	6.230	1.490
NC103-1	Normal control	56.200	60.400	6.660	0.360
NC104-1	Normal control	61.100	60.900	5.260	1.050
NC105-1	Normal control	48.300	63.800	6.970	1.280
NC106-1	Normal control	50.300	55.200	2.760	1.630
NC107-1	Normal control	65.100	51.900	4.480	0.890
NC108-1	Normal control	56.100	57.100	6.150	0.520
NC109-1	Normal control	51.000	66.800	6.020	0.730
NC110-1	Normal control	62.500	61.000	5.100	0.460
NC111-1	Normal control	45.100	59.800	4.980	1.510
NC112-1	Normal control	60.900	53.700	4.140	0.940
NC113-1	Normal control	63.800	58.900	6.760	0.730
NC114-1	Normal control	55.500	73.700	6.190	0.700
NC115-1	Normal control	64.400	50.300	6.060	1.430
NC116-1	Normal control	45.300	52.400	7.120	0.990
NC117-1	Normal control	58.700	40.100	4.190	1.660
NC118-1	Normal control	66.700	43.700	5.550	1.680
NC119-1	Normal control	49.800	60.600	6.080	1.260
F03612	Acute flare	54.6	51.7	3.23	1.01
50875535	Acute flare	65.9	51	3.39	1.26
F07519	Acute flare	73.3	79.9	2.2	1.3
F08811	Acute flare	76.6	30.5	1.1	1.51
52719157	Acute flare	65.3	54.6	2.11	2.24
51076402	Acute flare	54.5	65.9	2.84	2.53
22829734	Acute flare	72.2	38.7	1.62	0.86
50179574	Acute flare	61.7	65.8	2.62	2.6
52806856	Acute flare	75.5	43.6	2.52	0.6
52197907	Acute flare	58.3	62.7	3.71	2.28
52618415	Acute flare	61.8	62.4	5.66	2.42
50042817	Acute flare	83.4	55.7	2.82	0.62
51531526	Acute flare	71.6	64.6	4.79	0.9
50564428	Acute flare	74.8	47.4	3.98	1.17
51524361	Acute flare	45.2	58.5	9.32	0.54
50461300	Acute flare	59.4	57.5	5.74	0.76
51743952	Acute flare	48.8	54.7	4.77	1.75
52679376	Acute flare	65.8	52.8	3.7	0.62
52345697	Acute flare	72.2	59.4	3.76	1.14
50364467	Acute flare	64.2	58.4	5.63	1.28
F79949	Acute flare	74.7	48.3	2.9	1.39
22557560	Acute flare	75.5	51.6	3.04	1.23
52618172	Acute flare	74.9	59.6	3.73	1
53042096	Acute flare	68	52.1	4.28	0.52
F89539	Acute flare	78.7	79.4	7.55	1.39
52546470	Acute flare	47.7	55.9	3	7.18
C76200	Acute flare	57.8	57.5	4.1	12.8
C76197	Acute flare	75.7	58.4	2.48	18.6
D03967	Acute flare	69.4	64.2	3.68	4.51
52370332	Acute flare	64.3	57.4	4.05	4.67
D40687	Acute flare	58.1	64.4	4.16	1.9
D48990	Acute flare	86.9	71	3.02	3.04
D56556	Acute flare	61.5	86.3	3.63	1.91
D67364	Acute flare	72.8	66.6	4.54	8.95
D75019	Acute flare	38.2	34.3	1.57	2.81
D75511	Acute flare	72.5	60	3.98	1.74
E03793	Acute flare	72.5	61.8	3.62	2.59
E22858	Acute flare	70.5	47.7	3.86	4.76
E34070	Acute flare	82.7	64.4	3.66	0.55
E46916	Acute flare	50.4	76.7	3.1	2.93
52637304	Acute flare	69.5	53	2.08	1.2
50875535	Remission	79.7	57.5	3.12	1.53
F10635	Remission	71.9	65.5	2.91	1.54
52719157	Remission	68.7	51.9	2.62	1.15
51076402	Remission	60.7	67.8	3.57	2.16
50179574	Remission	66.4	72.6	4.8	2.78
52806856	Remission	77.2	38.7	1.93	2.26
50364467	Remission	70.9	57.5	5.08	1.24
F79949	Remission	77.7	51.2	3.81	1.43
F89539	Remission	75.7	80.1	7.37	1.53
51071855	Remission	67.1	53.9	3.78	1.17
E81955	Remission	44.1	57.2	6.41	3.11
F06547	Remission	90.7	80.2	5.07	1.21
22813363	Remission	59.4	66	2.88	4.57
52999588	Remission	45.6	53.2	2.79	1.57
52664173	Remission	22.7	85.3	9.72	1.66
F83505	Remission	58.8	68.9	5	2.22
50394793	Remission	83.8	38.3	2.5	1.23
50912809	Remission	63.8	68.8	6.64	1.31
F59945	Remission	55.8	79.2	6.17	0.99
C76200	Remission	78.1	66.3	10.1	1.75
C76197	Remission	73.6	70.9	11.9	1.32
E03793	Remission	57.9	57.1	5.41	1.03
E33836	Remission	66.8	40.6	2.67	0.81
50885979	Remission	60.8	75.8	6	1.79
D21686	Remission	54.4	71.4	4.21	6.95
D48900	Remission	86.1	53.6	5.67	3.83
D59093	Remission	73	65.8	4.94	2.38
E17810	Remission	78.9	70.9	3.65	2.37
E24809	Remission	77.6	65.6	5.65	1.76
E37174	Remission	63.9	49.4	3.44	5.42
E48021	Remission	82.3	76.4	2.69	0.25
E52967	Remission	65.5	59	4.42	5.53
E53786	Remission	44.8	53.8	4.7	5.21
E53806	Remission	82.1	92.4	4.4	2.05
E62231	Remission	64.5	63.7	5.77	0.98
